# Supplementary material for: (6′R*,7′R*)-7′-(1,3,-Diphenyl-1H-pyrazol-4-yl)-1,2,5′,6′,7′,7a’,3′′,4′′-octa­hydro-1′H,2′′H-dispiro­[acenaphthyl­ene-1,5′-pyrrolo­[1,2-c][1,3]thia­zole-6′,3′′-[1]benzopyran]-2,4′′-dione
Source: Acta Crystallogr Sect E Struct Rep Online. 2013 Mar 6;69(Pt 4):o493–4. doi: 10.1107/S1600536813005825 (PMC3629526; doi:10.1107/S1600536813005825)
Supplement: Supplementary file 1 [file e-69-0o493-sup1.cif]

##############################################################################
#                                                                            #
# This CIF contains the data in a paper accepted for publication in          #
# Acta Crystallographica Section E. It conforms to the requirements of       #
# Notes for Authors for Acta Crystallographica Section E, and has been       #
# peer reviewed under the auspices of the IUCr Commission on Journals.       #
#                                                                            #
# Full details of the Crystallographic Information File format               #
# are given in the paper "The Crystallographic Information File (CIF):       #
# a New Standard Archive File for Crystallography" by S. R. Hall, F. H.      #
# Allen and I. D. Brown [Acta Cryst. (1991), A47, 655-685].                  #
#                                                                            #
# The current version of the core CIF dictionary is obtainable from          #
# ftp://ftp.iucr.org/pub/cif_core.dic.                                       #
#                                                                            #
# Software is freely available for graphical display of the structure(s)     #
# in this CIF. For information consult the CIF software page                 #
# http://www.iucr.org/resources/cif/software.                                #
#                                                                            #
# This file may be used for bona fide research purposes within the           #
# scientific community so long as proper attribution is given to the journal # 
# article from which it was obtained.                                        #
#                                                                            #
##############################################################################
data_global
_audit_creation_method     SHELXL-97
_journal_date_recd_electronic     2013-02-27
_journal_date_accepted     2013-02-28
_journal_name_full     'Acta Crystallographica, Section E'
_journal_year     2013
_journal_volume     69
_journal_issue      4
_journal_page_first     o493
_journal_page_last     o494
_journal_paper_category     QO
_journal_paper_doi     10.1107/S1600536813005825
_journal_coeditor_code     TK5201
_publ_contact_author_name     'S.Murugavel'
_publ_contact_author_address
;
  Department of  Physics
  Thanthai Periyar Government Institute of Technology
  Vellore 632 002
  India
;
_publ_contact_author_email     'smurugavel27@gmail.com'
_publ_contact_author_fax     '0416 091 2266652'
_publ_contact_author_phone     '091 9790084145'
_publ_section_title
;\
(6'<i>R</i>*,7'<i>R</i>*)-7'-(1,3,-Diphenyl-1<i>H</i>-pyrazol-4-yl)-1,2,5',6',\
7',7a',3'',4''-octahydro-1'<i>H</i>,2''<i>H</i>-dispiro[acenaphthylene-1,5'-\
pyrrolo[1,2-<i>c</i>][1,3]thiazole-6',3''-[1]benzopyran]-2,4''-dione
;
loop_
    _publ_author_name
    _publ_author_address
    'Murugan, J.'
;
   Department of Physics
   Sree Krishna College of Engineering
   Anicut
   Vellore 632 001
   India
;
    'Haribabu, J.'
;   Industrial Chemistry Labratory
   Central Leather Research Institute
   Adyar
   Chennai 600 020
   India
;
    'Reddy, B. S. R.'
;  Industrial Chemistry Labratory
   Central Leather Research Institute
   Adyar
   Chennai 600 020
   India
;
    'Rajarajan, G.'
;
   Department of Physics
   Mahendra Engineering College
   Namakkal 637 503
   India
;
    'Murugavel, S.'
;
   Department of Physics
   Thanthai Periyar Government Institute of Technology
   Vellore 632 002
   India
;
data_I
_audit_creation_method     SHELXL-97
_chemical_name_systematic
;\
(6'<i>R</i>*,7'<i>R</i>*)-7'-(1,3,-Diphenyl-1<i>H</i>-pyrazol-4-yl)-\
1,2,5',6',7',7a',3'',4''-octahydro-1'<i>H</i>,2''<i>H</i>-\
dispiro[acenaphthylene-1,5'-pyrrolo[1,2-<i>c</i>][1,3]thiazole-6',3''-\
[1]benzopyran]-2,4''-dione
;
_chemical_name_common     ?
_chemical_formula_moiety     'C40 H29 N3 O3 S'
_chemical_formula_sum     'C40 H29 N3 O3 S'
_chemical_formula_iupac     'C40 H29 N3 O3 S'
_chemical_formula_weight     631.72
_chemical_melting_point     ?
_symmetry_cell_setting     triclinic
_symmetry_space_group_name_H-M     'P -1'
_symmetry_space_group_name_Hall     '-P 1'
loop_
    _symmetry_equiv_pos_as_xyz
    'x, y, z'
    '-x, -y, -z'
_cell_length_a     9.9924(6)
_cell_length_b     13.2317(8)
_cell_length_c     13.2867(8)
_cell_angle_alpha     116.900(3)
_cell_angle_beta     92.325(2)
_cell_angle_gamma     98.518(3)
_cell_volume     1537.79(16)
_cell_formula_units_Z     2
_cell_measurement_reflns_used     9836
_cell_measurement_theta_min     1.8
_cell_measurement_theta_max     31.0
_cell_measurement_temperature     293(2)
_exptl_crystal_description     'block'
_exptl_crystal_colour     'colourless'
_exptl_crystal_size_max     0.23
_exptl_crystal_size_mid     0.21
_exptl_crystal_size_min     0.16
_exptl_crystal_density_diffrn     1.364
_exptl_crystal_density_meas     ?
_exptl_crystal_density_method     'not measured'
_exptl_crystal_F_000     660
_exptl_absorpt_coefficient_mu     0.152
_exptl_absorpt_correction_type     multi-scan
_exptl_absorpt_process_details     '(SADABS; Sheldrick, 1996)'
_exptl_absorpt_correction_T_min     0.966
_exptl_absorpt_correction_T_max     0.976
_exptl_special_details
;
;
_diffrn_ambient_temperature     293(2)
_diffrn_radiation_type     MoK\a
_diffrn_radiation_wavelength     0.71073
_diffrn_radiation_source     'fine-focus sealed tube'
_diffrn_radiation_monochromator     graphite
_diffrn_measurement_device_type     'Bruker APEXII CCD'
_diffrn_measurement_method     '\w scans'
_diffrn_detector_area_resol_mean     10.0
_diffrn_reflns_number     36242
_diffrn_reflns_av_R_equivalents     0.0285
_diffrn_reflns_av_sigmaI/netI     0.0314
_diffrn_reflns_theta_min     1.76
_diffrn_reflns_theta_max     31.03
_diffrn_reflns_theta_full     25.00
_diffrn_measured_fraction_theta_max     0.977
_diffrn_measured_fraction_theta_full     0.995
_diffrn_reflns_limit_h_min     -14
_diffrn_reflns_limit_h_max     14
_diffrn_reflns_limit_k_min     -18
_diffrn_reflns_limit_k_max     19
_diffrn_reflns_limit_l_min     -19
_diffrn_reflns_limit_l_max     17
_diffrn_standards_number     .
_diffrn_standards_interval_count     .
_diffrn_standards_interval_time     .
_diffrn_standards_decay_%     .
_refine_special_details
;
 Refinement of F^2^ against ALL reflections.  The weighted R-factor wR and
 goodness of fit S are based on F^2^, conventional R-factors R are based
 on F, with F set to zero for negative F^2^. The threshold expression of
 F^2^ > 2sigma(F^2^) is used only for calculating R-factors(gt) etc. and is
 not relevant to the choice of reflections for refinement.  R-factors based
 on F^2^ are statistically about twice as large as those based on F, and R-
 factors based on ALL data will be even larger.
;
_reflns_number_total     9612
_reflns_number_gt     6569
_reflns_threshold_expression     I>2\s(I)
_refine_ls_structure_factor_coef     Fsqd
_refine_ls_matrix_type     full
_refine_ls_R_factor_all     0.0793
_refine_ls_R_factor_gt     0.0494
_refine_ls_wR_factor_gt     0.1301
_refine_ls_wR_factor_ref     0.1536
_refine_ls_goodness_of_fit_ref     1.030
_refine_ls_restrained_S_all     1.030
_refine_ls_number_reflns     9612
_refine_ls_number_parameters     424
_refine_ls_number_restraints     0
_refine_ls_hydrogen_treatment     constr
_refine_ls_weighting_scheme     calc
_refine_ls_weighting_details
         'calc w=1/[\s^2^(Fo^2^)+(0.0749P)^2^+0.3833P] where P=(Fo^2^+2Fc^2^)/3'
_atom_sites_solution_hydrogens     geom
_atom_sites_solution_primary     direct
_atom_sites_solution_secondary     difmap
_refine_ls_shift/su_max     0.000
_refine_ls_shift/su_mean     0.000
_refine_diff_density_max     0.353
_refine_diff_density_min     -0.232
_refine_ls_extinction_method     none
_refine_ls_extinction_coef     ?
loop_
    _atom_type_symbol
    _atom_type_description
    _atom_type_scat_dispersion_real
    _atom_type_scat_dispersion_imag
    _atom_type_scat_source
    'C' 'C' 0.0033 0.0016
                         'International Tables Vol C Tables 4.2.6.8 and 6.1.1.4'
    'H' 'H' 0.0000 0.0000
                         'International Tables Vol C Tables 4.2.6.8 and 6.1.1.4'
    'N' 'N' 0.0061 0.0033
                         'International Tables Vol C Tables 4.2.6.8 and 6.1.1.4'
    'O' 'O' 0.0106 0.0060
                         'International Tables Vol C Tables 4.2.6.8 and 6.1.1.4'
    'S' 'S' 0.1246 0.1234
                         'International Tables Vol C Tables 4.2.6.8 and 6.1.1.4'
_computing_data_collection     'APEX2 (Bruker, 2004)'
_computing_cell_refinement     'APEX2 and SAINT (Bruker, 2004)'
_computing_data_reduction     'SAINT and XPREP (Bruker, 2004)'
_computing_structure_solution     'SHELXS97 (Sheldrick, 2008)'
_computing_structure_refinement     'SHELXL97 (Sheldrick, 2008)'
_computing_molecular_graphics     'ORTEP-3 for Windows (Farrugia, 2012)'
_computing_publication_material
                            'SHELXL97 (Sheldrick, 2008) and PLATON (Spek, 2009)'
loop_
    _atom_site_type_symbol
    _atom_site_label
    _atom_site_fract_x
    _atom_site_fract_y
    _atom_site_fract_z
    _atom_site_U_iso_or_equiv
    _atom_site_adp_type
    _atom_site_calc_flag
    _atom_site_refinement_flags
    _atom_site_occupancy
    _atom_site_symmetry_multiplicity
    _atom_site_disorder_assembly
    _atom_site_disorder_group
    C C1 0.7455(3) -0.28167(19) 0.25650(18) 0.0819(8) Uani d . 1 1 . .
    H H1 0.7796 -0.2454 0.3331 0.098 Uiso calc R 1 1 . .
    C C2 0.7608(4) -0.3935(2) 0.1866(2) 0.1099(13) Uani d . 1 1 . .
    H H2 0.8045 -0.4326 0.2171 0.132 Uiso calc R 1 1 . .
    C C3 0.7129(3) -0.44716(19) 0.07414(19) 0.0747(7) Uani d . 1 1 . .
    H H3 0.7228 -0.5228 0.0282 0.090 Uiso calc R 1 1 . .
    C C4 0.6509(2) -0.38972(17) 0.02968(17) 0.0604(5) Uani d . 1 1 . .
    H H4 0.6194 -0.4254 -0.0475 0.073 Uiso calc R 1 1 . .
    C C5 0.6343(2) -0.27878(16) 0.09814(16) 0.0555(5) Uani d . 1 1 . .
    H H5 0.5917 -0.2397 0.0669 0.067 Uiso calc R 1 1 . .
    C C6 0.67997(16) -0.22511(13) 0.21208(13) 0.0384(3) Uani d . 1 1 . .
    C C7 0.61357(16) -0.03814(13) 0.25043(13) 0.0381(3) Uani d . 1 1 . .
    H H7 0.5798 -0.0559 0.1769 0.046 Uiso calc R 1 1 . .
    C C8 0.62107(14) 0.06520(12) 0.34519(12) 0.0333(3) Uani d . 1 1 . .
    C C9 0.67850(15) 0.04757(12) 0.43425(13) 0.0344(3) Uani d . 1 1 . .
    C C10 0.71557(16) 0.12760(13) 0.55610(13) 0.0375(3) Uani d . 1 1 . .
    C C11 0.63355(19) 0.20395(16) 0.61809(15) 0.0480(4) Uani d . 1 1 . .
    H H11 0.5529 0.2062 0.5823 0.058 Uiso calc R 1 1 . .
    C C12 0.6707(3) 0.27680(19) 0.73271(18) 0.0653(6) Uani d . 1 1 . .
    H H12 0.6154 0.3283 0.7736 0.078 Uiso calc R 1 1 . .
    C C13 0.7883(3) 0.2736(2) 0.78628(18) 0.0743(7) Uani d . 1 1 . .
    H H13 0.8125 0.3224 0.8636 0.089 Uiso calc R 1 1 . .
    C C14 0.8713(2) 0.1981(2) 0.72601(18) 0.0662(6) Uani d . 1 1 . .
    H H14 0.9517 0.1964 0.7625 0.079 Uiso calc R 1 1 . .
    C C15 0.83462(19) 0.12508(16) 0.61162(15) 0.0484(4) Uani d . 1 1 . .
    H H15 0.8902 0.0737 0.5713 0.058 Uiso calc R 1 1 . .
    C C16 0.59016(14) 0.17413(12) 0.34794(12) 0.0313(3) Uani d . 1 1 . .
    H H16 0.6368 0.2390 0.4192 0.038 Uiso calc R 1 1 . .
    C C17 0.64407(14) 0.19223(12) 0.24940(12) 0.0318(3) Uani d . 1 1 . .
    H H17 0.6380 0.1176 0.1819 0.038 Uiso calc R 1 1 . .
    C C18 0.78268(15) 0.26687(14) 0.26813(15) 0.0417(3) Uani d . 1 1 . .
    H H18A 0.8548 0.2226 0.2576 0.050 Uiso calc R 1 1 . .
    H H18B 0.7996 0.3319 0.3439 0.050 Uiso calc R 1 1 . .
    C C19 0.58590(16) 0.27596(14) 0.13448(14) 0.0397(3) Uani d . 1 1 . .
    H H19A 0.5457 0.3379 0.1335 0.048 Uiso calc R 1 1 . .
    H H19B 0.5561 0.2066 0.0630 0.048 Uiso calc R 1 1 . .
    C C20 0.41210(13) 0.20580(11) 0.23217(11) 0.0293(3) Uani d . 1 1 . .
    C C21 0.43588(13) 0.18533(11) 0.33985(11) 0.0292(3) Uani d . 1 1 . .
    C C22 0.41078(15) 0.29222(12) 0.44361(12) 0.0336(3) Uani d . 1 1 . .
    C C23 0.26783(15) 0.29257(13) 0.46627(13) 0.0369(3) Uani d . 1 1 . .
    C C24 0.22855(18) 0.39297(16) 0.54484(15) 0.0468(4) Uani d . 1 1 . .
    H H24 0.2941 0.4591 0.5867 0.056 Uiso calc R 1 1 . .
    C C25 0.0938(2) 0.39515(19) 0.56108(17) 0.0552(5) Uani d . 1 1 . .
    H H25 0.0679 0.4626 0.6130 0.066 Uiso calc R 1 1 . .
    C C26 -0.00309(19) 0.29610(19) 0.49947(18) 0.0568(5) Uani d . 1 1 . .
    H H26 -0.0941 0.2974 0.5111 0.068 Uiso calc R 1 1 . .
    C C27 0.03255(17) 0.19627(17) 0.42169(17) 0.0497(4) Uani d . 1 1 . .
    H H27 -0.0336 0.1302 0.3811 0.060 Uiso calc R 1 1 . .
    C C28 0.16822(16) 0.19455(14) 0.40403(13) 0.0379(3) Uani d . 1 1 . .
    C C29 0.33824(15) 0.08335(13) 0.33603(13) 0.0359(3) Uani d . 1 1 . .
    H H29A 0.3530 0.0127 0.2729 0.043 Uiso calc R 1 1 . .
    H H29B 0.3570 0.0782 0.4056 0.043 Uiso calc R 1 1 . .
    C C30 0.35466(15) 0.08938(12) 0.12151(12) 0.0337(3) Uani d . 1 1 . .
    C C31 0.23951(15) 0.10870(13) 0.06378(12) 0.0359(3) Uani d . 1 1 . .
    C C32 0.15924(17) 0.04013(16) -0.03783(14) 0.0480(4) Uani d . 1 1 . .
    H H32 0.1705 -0.0352 -0.0832 0.058 Uiso calc R 1 1 . .
    C C33 0.05936(18) 0.0870(2) -0.07148(16) 0.0577(5) Uani d . 1 1 . .
    H H33 0.0040 0.0415 -0.1402 0.069 Uiso calc R 1 1 . .
    C C34 0.04146(18) 0.19750(19) -0.00610(16) 0.0544(5) Uani d . 1 1 . .
    H H34 -0.0259 0.2252 -0.0313 0.065 Uiso calc R 1 1 . .
    C C35 0.12287(15) 0.27082(16) 0.09887(14) 0.0420(3) Uani d . 1 1 . .
    C C36 0.22067(14) 0.22160(13) 0.13097(12) 0.0333(3) Uani d . 1 1 . .
    C C37 0.31473(14) 0.28286(12) 0.22961(12) 0.0312(3) Uani d . 1 1 . .
    C C38 0.31458(16) 0.39697(13) 0.29630(14) 0.0383(3) Uani d . 1 1 . .
    H H38 0.3788 0.4407 0.3600 0.046 Uiso calc R 1 1 . .
    C C39 0.21453(18) 0.44768(15) 0.26665(16) 0.0457(4) Uani d . 1 1 . .
    H H39 0.2123 0.5249 0.3135 0.055 Uiso calc R 1 1 . .
    C C40 0.12157(17) 0.38762(17) 0.17216(16) 0.0486(4) Uani d . 1 1 . .
    H H40 0.0571 0.4239 0.1560 0.058 Uiso calc R 1 1 . .
    N N1 0.66387(13) -0.11021(11) 0.28216(11) 0.0369(3) Uani d . 1 1 . .
    N N2 0.70462(14) -0.05886(11) 0.39516(11) 0.0390(3) Uani d . 1 1 . .
    N N3 0.55049(11) 0.25684(10) 0.22935(10) 0.0310(2) Uani d . 1 1 . .
    O O1 0.50184(12) 0.37240(10) 0.50186(11) 0.0498(3) Uani d . 1 1 . .
    O O2 0.19856(11) 0.09458(9) 0.32322(10) 0.0406(2) Uani d . 1 1 . .
    O O3 0.40291(12) 0.00307(9) 0.09023(10) 0.0457(3) Uani d . 1 1 . .
    S S1 0.77092(4) 0.31491(4) 0.16018(4) 0.04985(13) Uani d . 1 1 . .
loop_
    _atom_site_aniso_label
    _atom_site_aniso_U_11
    _atom_site_aniso_U_22
    _atom_site_aniso_U_33
    _atom_site_aniso_U_12
    _atom_site_aniso_U_13
    _atom_site_aniso_U_23
    C1 0.152(2) 0.0546(12) 0.0414(10) 0.0537(14) -0.0089(12) 0.0153(9)
    C2 0.211(4) 0.0627(15) 0.0592(14) 0.080(2) -0.0104(18) 0.0172(12)
    C3 0.126(2) 0.0436(11) 0.0538(12) 0.0389(13) 0.0121(13) 0.0153(9)
    C4 0.0898(15) 0.0462(10) 0.0399(9) 0.0178(10) 0.0044(9) 0.0140(8)
    C5 0.0823(13) 0.0433(9) 0.0416(9) 0.0211(9) -0.0033(9) 0.0183(8)
    C6 0.0496(8) 0.0318(7) 0.0376(8) 0.0125(6) 0.0057(6) 0.0180(6)
    C7 0.0498(8) 0.0337(7) 0.0358(7) 0.0139(6) 0.0003(6) 0.0190(6)
    C8 0.0368(7) 0.0312(7) 0.0355(7) 0.0088(5) 0.0015(6) 0.0182(6)
    C9 0.0383(7) 0.0330(7) 0.0355(7) 0.0075(6) 0.0022(6) 0.0187(6)
    C10 0.0471(8) 0.0343(7) 0.0334(7) 0.0041(6) 0.0015(6) 0.0190(6)
    C11 0.0570(10) 0.0475(10) 0.0412(9) 0.0133(8) 0.0085(7) 0.0208(8)
    C12 0.0896(16) 0.0537(12) 0.0460(11) 0.0201(11) 0.0176(10) 0.0148(9)
    C13 0.1030(19) 0.0669(14) 0.0358(10) 0.0085(13) -0.0045(11) 0.0123(9)
    C14 0.0740(14) 0.0706(14) 0.0471(11) 0.0046(11) -0.0158(10) 0.0260(10)
    C15 0.0543(10) 0.0492(10) 0.0428(9) 0.0081(8) -0.0027(7) 0.0235(8)
    C16 0.0341(6) 0.0274(6) 0.0327(7) 0.0073(5) -0.0009(5) 0.0141(5)
    C17 0.0321(6) 0.0286(7) 0.0363(7) 0.0086(5) 0.0020(5) 0.0158(6)
    C18 0.0334(7) 0.0420(8) 0.0537(9) 0.0075(6) 0.0011(6) 0.0259(8)
    C19 0.0414(8) 0.0434(8) 0.0426(8) 0.0094(6) 0.0050(6) 0.0266(7)
    C20 0.0321(6) 0.0250(6) 0.0287(6) 0.0057(5) -0.0002(5) 0.0110(5)
    C21 0.0325(6) 0.0257(6) 0.0277(6) 0.0050(5) 0.0006(5) 0.0112(5)
    C22 0.0374(7) 0.0303(7) 0.0304(7) 0.0063(5) 0.0002(5) 0.0122(6)
    C23 0.0396(7) 0.0396(8) 0.0316(7) 0.0106(6) 0.0044(6) 0.0157(6)
    C24 0.0504(9) 0.0471(9) 0.0378(8) 0.0150(7) 0.0077(7) 0.0134(7)
    C25 0.0575(11) 0.0624(12) 0.0496(10) 0.0270(9) 0.0185(8) 0.0237(9)
    C26 0.0447(9) 0.0748(14) 0.0627(12) 0.0223(9) 0.0165(9) 0.0381(11)
    C27 0.0387(8) 0.0585(11) 0.0556(10) 0.0057(7) 0.0047(7) 0.0308(9)
    C28 0.0403(7) 0.0414(8) 0.0355(7) 0.0080(6) 0.0046(6) 0.0208(6)
    C29 0.0379(7) 0.0303(7) 0.0393(8) 0.0032(6) 0.0016(6) 0.0173(6)
    C30 0.0372(7) 0.0302(7) 0.0298(7) 0.0057(5) 0.0026(5) 0.0109(5)
    C31 0.0335(7) 0.0392(8) 0.0300(7) 0.0045(6) 0.0007(5) 0.0128(6)
    C32 0.0423(8) 0.0525(10) 0.0334(8) 0.0025(7) -0.0013(6) 0.0089(7)
    C33 0.0423(9) 0.0805(14) 0.0376(9) 0.0048(9) -0.0103(7) 0.0197(9)
    C34 0.0414(9) 0.0811(14) 0.0444(9) 0.0182(9) -0.0022(7) 0.0308(10)
    C35 0.0338(7) 0.0574(10) 0.0401(8) 0.0129(7) 0.0037(6) 0.0260(8)
    C36 0.0306(6) 0.0391(8) 0.0311(7) 0.0068(5) 0.0029(5) 0.0171(6)
    C37 0.0326(6) 0.0304(7) 0.0314(7) 0.0078(5) 0.0021(5) 0.0147(5)
    C38 0.0421(8) 0.0317(7) 0.0394(8) 0.0087(6) 0.0014(6) 0.0146(6)
    C39 0.0515(9) 0.0387(8) 0.0526(10) 0.0199(7) 0.0111(8) 0.0224(7)
    C40 0.0441(8) 0.0592(11) 0.0570(10) 0.0251(8) 0.0100(8) 0.0345(9)
    N1 0.0489(7) 0.0314(6) 0.0330(6) 0.0123(5) 0.0004(5) 0.0162(5)
    N2 0.0503(7) 0.0354(7) 0.0342(6) 0.0102(6) -0.0011(5) 0.0184(5)
    N3 0.0308(5) 0.0304(6) 0.0353(6) 0.0070(4) 0.0014(5) 0.0181(5)
    O1 0.0443(6) 0.0350(6) 0.0480(7) 0.0035(5) -0.0053(5) 0.0022(5)
    O2 0.0367(5) 0.0355(6) 0.0428(6) 0.0005(4) 0.0004(4) 0.0145(5)
    O3 0.0548(7) 0.0309(5) 0.0429(6) 0.0133(5) 0.0006(5) 0.0086(5)
    S1 0.0412(2) 0.0578(3) 0.0645(3) 0.00799(19) 0.01113(19) 0.0404(2)
_geom_special_details
;
 All esds (except the esd in the dihedral angle between two l.s. planes)
 are estimated using the full covariance matrix.  The cell esds are taken
 into account individually in the estimation of esds in distances, angles
 and torsion angles; correlations between esds in cell parameters are only
 used when they are defined by crystal symmetry.  An approximate (isotropic)
 treatment of cell esds is used for estimating esds involving l.s. planes.
;
loop_
    _geom_bond_atom_site_label_1
    _geom_bond_atom_site_label_2
    _geom_bond_site_symmetry_2
    _geom_bond_distance
    _geom_bond_publ_flag
    C1 C6 . 1.360(2) ?
    C1 C2 . 1.382(3) ?
    C1 H1 . 0.9300 ?
    C2 C3 . 1.359(3) ?
    C2 H2 . 0.9300 ?
    C3 C4 . 1.352(3) ?
    C3 H3 . 0.9300 ?
    C4 C5 . 1.373(3) ?
    C4 H4 . 0.9300 ?
    C5 C6 . 1.371(2) ?
    C5 H5 . 0.9300 ?
    C6 N1 . 1.4171(19) ?
    C7 N1 . 1.3522(17) ?
    C7 C8 . 1.366(2) ?
    C7 H7 . 0.9300 ?
    C8 C9 . 1.4207(19) ?
    C8 C16 . 1.5031(18) ?
    C9 N2 . 1.3337(19) ?
    C9 C10 . 1.471(2) ?
    C10 C11 . 1.385(2) ?
    C10 C15 . 1.387(2) ?
    C11 C12 . 1.381(3) ?
    C11 H11 . 0.9300 ?
    C12 C13 . 1.365(3) ?
    C12 H12 . 0.9300 ?
    C13 C14 . 1.379(3) ?
    C13 H13 . 0.9300 ?
    C14 C15 . 1.378(3) ?
    C14 H14 . 0.9300 ?
    C15 H15 . 0.9300 ?
    C16 C17 . 1.5377(19) ?
    C16 C21 . 1.5744(18) ?
    C16 H16 . 0.9800 ?
    C17 N3 . 1.4488(16) ?
    C17 C18 . 1.517(2) ?
    C17 H17 . 0.9800 ?
    C18 S1 . 1.8190(17) ?
    C18 H18A . 0.9700 ?
    C18 H18B . 0.9700 ?
    C19 N3 . 1.4410(19) ?
    C19 S1 . 1.8187(16) ?
    C19 H19A . 0.9700 ?
    C19 H19B . 0.9700 ?
    C20 N3 . 1.4561(17) ?
    C20 C37 . 1.5199(18) ?
    C20 C30 . 1.5762(19) ?
    C20 C21 . 1.5871(18) ?
    C21 C29 . 1.5229(19) ?
    C21 C22 . 1.5273(19) ?
    C22 O1 . 1.2109(18) ?
    C22 C23 . 1.472(2) ?
    C23 C28 . 1.392(2) ?
    C23 C24 . 1.393(2) ?
    C24 C25 . 1.375(3) ?
    C24 H24 . 0.9300 ?
    C25 C26 . 1.383(3) ?
    C25 H25 . 0.9300 ?
    C26 C27 . 1.369(3) ?
    C26 H26 . 0.9300 ?
    C27 C28 . 1.387(2) ?
    C27 H27 . 0.9300 ?
    C28 O2 . 1.3619(19) ?
    C29 O2 . 1.4367(18) ?
    C29 H29A . 0.9700 ?
    C29 H29B . 0.9700 ?
    C30 O3 . 1.2080(17) ?
    C30 C31 . 1.473(2) ?
    C31 C32 . 1.370(2) ?
    C31 C36 . 1.398(2) ?
    C32 C33 . 1.407(3) ?
    C32 H32 . 0.9300 ?
    C33 C34 . 1.365(3) ?
    C33 H33 . 0.9300 ?
    C34 C35 . 1.414(2) ?
    C34 H34 . 0.9300 ?
    C35 C36 . 1.403(2) ?
    C35 C40 . 1.408(3) ?
    C36 C37 . 1.404(2) ?
    C37 C38 . 1.362(2) ?
    C38 C39 . 1.418(2) ?
    C38 H38 . 0.9300 ?
    C39 C40 . 1.362(3) ?
    C39 H39 . 0.9300 ?
    C40 H40 . 0.9300 ?
    N1 N2 . 1.3516(18) ?
loop_
    _geom_angle_atom_site_label_1
    _geom_angle_atom_site_label_2
    _geom_angle_atom_site_label_3
    _geom_angle_site_symmetry_1
    _geom_angle_site_symmetry_3
    _geom_angle
    _geom_angle_publ_flag
    C6 C1 C2 . . 119.36(19) ?
    C6 C1 H1 . . 120.3 ?
    C2 C1 H1 . . 120.3 ?
    C3 C2 C1 . . 121.0(2) ?
    C3 C2 H2 . . 119.5 ?
    C1 C2 H2 . . 119.5 ?
    C4 C3 C2 . . 119.44(19) ?
    C4 C3 H3 . . 120.3 ?
    C2 C3 H3 . . 120.3 ?
    C3 C4 C5 . . 120.17(19) ?
    C3 C4 H4 . . 119.9 ?
    C5 C4 H4 . . 119.9 ?
    C6 C5 C4 . . 120.58(16) ?
    C6 C5 H5 . . 119.7 ?
    C4 C5 H5 . . 119.7 ?
    C1 C6 C5 . . 119.36(16) ?
    C1 C6 N1 . . 120.22(15) ?
    C5 C6 N1 . . 120.37(14) ?
    N1 C7 C8 . . 108.02(13) ?
    N1 C7 H7 . . 126.0 ?
    C8 C7 H7 . . 126.0 ?
    C7 C8 C9 . . 103.96(12) ?
    C7 C8 C16 . . 126.20(13) ?
    C9 C8 C16 . . 129.46(13) ?
    N2 C9 C8 . . 111.39(13) ?
    N2 C9 C10 . . 118.23(13) ?
    C8 C9 C10 . . 130.34(13) ?
    C11 C10 C15 . . 118.73(16) ?
    C11 C10 C9 . . 122.01(15) ?
    C15 C10 C9 . . 119.25(15) ?
    C12 C11 C10 . . 120.43(18) ?
    C12 C11 H11 . . 119.8 ?
    C10 C11 H11 . . 119.8 ?
    C13 C12 C11 . . 120.2(2) ?
    C13 C12 H12 . . 119.9 ?
    C11 C12 H12 . . 119.9 ?
    C12 C13 C14 . . 120.2(2) ?
    C12 C13 H13 . . 119.9 ?
    C14 C13 H13 . . 119.9 ?
    C15 C14 C13 . . 119.8(2) ?
    C15 C14 H14 . . 120.1 ?
    C13 C14 H14 . . 120.1 ?
    C14 C15 C10 . . 120.59(19) ?
    C14 C15 H15 . . 119.7 ?
    C10 C15 H15 . . 119.7 ?
    C8 C16 C17 . . 111.83(11) ?
    C8 C16 C21 . . 117.44(11) ?
    C17 C16 C21 . . 104.14(10) ?
    C8 C16 H16 . . 107.7 ?
    C17 C16 H16 . . 107.7 ?
    C21 C16 H16 . . 107.7 ?
    N3 C17 C18 . . 103.38(11) ?
    N3 C17 C16 . . 103.13(11) ?
    C18 C17 C16 . . 119.69(12) ?
    N3 C17 H17 . . 110.0 ?
    C18 C17 H17 . . 110.0 ?
    C16 C17 H17 . . 110.0 ?
    C17 C18 S1 . . 103.54(10) ?
    C17 C18 H18A . . 111.1 ?
    S1 C18 H18A . . 111.1 ?
    C17 C18 H18B . . 111.1 ?
    S1 C18 H18B . . 111.1 ?
    H18A C18 H18B . . 109.0 ?
    N3 C19 S1 . . 103.29(10) ?
    N3 C19 H19A . . 111.1 ?
    S1 C19 H19A . . 111.1 ?
    N3 C19 H19B . . 111.1 ?
    S1 C19 H19B . . 111.1 ?
    H19A C19 H19B . . 109.1 ?
    N3 C20 C37 . . 109.51(11) ?
    N3 C20 C30 . . 113.12(11) ?
    C37 C20 C30 . . 102.09(11) ?
    N3 C20 C21 . . 99.91(10) ?
    C37 C20 C21 . . 120.89(11) ?
    C30 C20 C21 . . 111.76(10) ?
    C29 C21 C22 . . 106.27(11) ?
    C29 C21 C16 . . 113.43(11) ?
    C22 C21 C16 . . 110.40(11) ?
    C29 C21 C20 . . 114.27(11) ?
    C22 C21 C20 . . 107.39(10) ?
    C16 C21 C20 . . 104.98(10) ?
    O1 C22 C23 . . 122.22(14) ?
    O1 C22 C21 . . 122.30(13) ?
    C23 C22 C21 . . 115.47(12) ?
    C28 C23 C24 . . 118.87(15) ?
    C28 C23 C22 . . 120.37(14) ?
    C24 C23 C22 . . 120.62(14) ?
    C25 C24 C23 . . 120.63(18) ?
    C25 C24 H24 . . 119.7 ?
    C23 C24 H24 . . 119.7 ?
    C24 C25 C26 . . 119.41(18) ?
    C24 C25 H25 . . 120.3 ?
    C26 C25 H25 . . 120.3 ?
    C27 C26 C25 . . 121.22(17) ?
    C27 C26 H26 . . 119.4 ?
    C25 C26 H26 . . 119.4 ?
    C26 C27 C28 . . 119.37(17) ?
    C26 C27 H27 . . 120.3 ?
    C28 C27 H27 . . 120.3 ?
    O2 C28 C27 . . 117.43(15) ?
    O2 C28 C23 . . 122.08(13) ?
    C27 C28 C23 . . 120.48(16) ?
    O2 C29 C21 . . 111.51(11) ?
    O2 C29 H29A . . 109.3 ?
    C21 C29 H29A . . 109.3 ?
    O2 C29 H29B . . 109.3 ?
    C21 C29 H29B . . 109.3 ?
    H29A C29 H29B . . 108.0 ?
    O3 C30 C31 . . 127.91(14) ?
    O3 C30 C20 . . 124.41(13) ?
    C31 C30 C20 . . 107.62(11) ?
    C32 C31 C36 . . 120.07(14) ?
    C32 C31 C30 . . 132.19(15) ?
    C36 C31 C30 . . 107.71(12) ?
    C31 C32 C33 . . 118.07(17) ?
    C31 C32 H32 . . 121.0 ?
    C33 C32 H32 . . 121.0 ?
    C34 C33 C32 . . 121.84(16) ?
    C34 C33 H33 . . 119.1 ?
    C32 C33 H33 . . 119.1 ?
    C33 C34 C35 . . 121.61(16) ?
    C33 C34 H34 . . 119.2 ?
    C35 C34 H34 . . 119.2 ?
    C36 C35 C40 . . 116.42(15) ?
    C36 C35 C34 . . 115.40(16) ?
    C40 C35 C34 . . 128.12(15) ?
    C31 C36 C35 . . 123.00(14) ?
    C31 C36 C37 . . 113.46(12) ?
    C35 C36 C37 . . 123.41(14) ?
    C38 C37 C36 . . 118.75(13) ?
    C38 C37 C20 . . 131.74(13) ?
    C36 C37 C20 . . 109.06(12) ?
    C37 C38 C39 . . 118.62(15) ?
    C37 C38 H38 . . 120.7 ?
    C39 C38 H38 . . 120.7 ?
    C40 C39 C38 . . 122.53(15) ?
    C40 C39 H39 . . 118.7 ?
    C38 C39 H39 . . 118.7 ?
    C39 C40 C35 . . 120.16(14) ?
    C39 C40 H40 . . 119.9 ?
    C35 C40 H40 . . 119.9 ?
    N2 N1 C7 . . 111.75(12) ?
    N2 N1 C6 . . 120.28(11) ?
    C7 N1 C6 . . 127.95(13) ?
    C9 N2 N1 . . 104.88(11) ?
    C19 N3 C17 . . 109.17(11) ?
    C19 N3 C20 . . 121.01(11) ?
    C17 N3 C20 . . 108.75(10) ?
    C28 O2 C29 . . 114.31(12) ?
    C19 S1 C18 . . 93.45(7) ?
loop_
    _geom_torsion_atom_site_label_1
    _geom_torsion_atom_site_label_2
    _geom_torsion_atom_site_label_3
    _geom_torsion_atom_site_label_4
    _geom_torsion_site_symmetry_1
    _geom_torsion_site_symmetry_2
    _geom_torsion_site_symmetry_3
    _geom_torsion_site_symmetry_4
    _geom_torsion
    _geom_torsion_publ_flag
    C6 C1 C2 C3 . . . . 0.8(5) ?
    C1 C2 C3 C4 . . . . 0.8(5) ?
    C2 C3 C4 C5 . . . . -1.2(4) ?
    C3 C4 C5 C6 . . . . -0.1(4) ?
    C2 C1 C6 C5 . . . . -2.1(4) ?
    C2 C1 C6 N1 . . . . -179.7(3) ?
    C4 C5 C6 C1 . . . . 1.8(3) ?
    C4 C5 C6 N1 . . . . 179.35(18) ?
    N1 C7 C8 C9 . . . . -0.38(17) ?
    N1 C7 C8 C16 . . . . 173.16(14) ?
    C7 C8 C9 N2 . . . . 0.50(17) ?
    C16 C8 C9 N2 . . . . -172.75(14) ?
    C7 C8 C9 C10 . . . . 178.08(15) ?
    C16 C8 C9 C10 . . . . 4.8(3) ?
    N2 C9 C10 C11 . . . . -141.17(16) ?
    C8 C9 C10 C11 . . . . 41.4(2) ?
    N2 C9 C10 C15 . . . . 37.3(2) ?
    C8 C9 C10 C15 . . . . -140.12(17) ?
    C15 C10 C11 C12 . . . . 0.6(3) ?
    C9 C10 C11 C12 . . . . 179.15(17) ?
    C10 C11 C12 C13 . . . . -0.5(3) ?
    C11 C12 C13 C14 . . . . 0.5(4) ?
    C12 C13 C14 C15 . . . . -0.5(4) ?
    C13 C14 C15 C10 . . . . 0.7(3) ?
    C11 C10 C15 C14 . . . . -0.7(3) ?
    C9 C10 C15 C14 . . . . -179.25(17) ?
    C7 C8 C16 C17 . . . . -40.1(2) ?
    C9 C8 C16 C17 . . . . 131.79(16) ?
    C7 C8 C16 C21 . . . . 80.22(19) ?
    C9 C8 C16 C21 . . . . -107.91(17) ?
    C8 C16 C17 N3 . . . . 151.11(11) ?
    C21 C16 C17 N3 . . . . 23.32(13) ?
    C8 C16 C17 C18 . . . . -94.90(15) ?
    C21 C16 C17 C18 . . . . 137.31(12) ?
    N3 C17 C18 S1 . . . . -41.84(13) ?
    C16 C17 C18 S1 . . . . -155.70(10) ?
    C8 C16 C21 C29 . . . . 2.85(17) ?
    C17 C16 C21 C29 . . . . 127.10(12) ?
    C8 C16 C21 C22 . . . . 121.98(13) ?
    C17 C16 C21 C22 . . . . -113.77(12) ?
    C8 C16 C21 C20 . . . . -122.58(13) ?
    C17 C16 C21 C20 . . . . 1.67(13) ?
    N3 C20 C21 C29 . . . . -150.53(11) ?
    C37 C20 C21 C29 . . . . 89.50(15) ?
    C30 C20 C21 C29 . . . . -30.60(15) ?
    N3 C20 C21 C22 . . . . 91.87(12) ?
    C37 C20 C21 C22 . . . . -28.09(16) ?
    C30 C20 C21 C22 . . . . -148.19(11) ?
    N3 C20 C21 C16 . . . . -25.63(12) ?
    C37 C20 C21 C16 . . . . -145.60(12) ?
    C30 C20 C21 C16 . . . . 94.30(12) ?
    C29 C21 C22 O1 . . . . 144.48(15) ?
    C16 C21 C22 O1 . . . . 21.09(19) ?
    C20 C21 C22 O1 . . . . -92.82(16) ?
    C29 C21 C22 C23 . . . . -37.07(15) ?
    C16 C21 C22 C23 . . . . -160.46(12) ?
    C20 C21 C22 C23 . . . . 85.62(14) ?
    O1 C22 C23 C28 . . . . -173.95(15) ?
    C21 C22 C23 C28 . . . . 7.6(2) ?
    O1 C22 C23 C24 . . . . 10.3(2) ?
    C21 C22 C23 C24 . . . . -168.12(14) ?
    C28 C23 C24 C25 . . . . 0.3(3) ?
    C22 C23 C24 C25 . . . . 176.08(16) ?
    C23 C24 C25 C26 . . . . 0.7(3) ?
    C24 C25 C26 C27 . . . . -0.8(3) ?
    C25 C26 C27 C28 . . . . -0.2(3) ?
    C26 C27 C28 O2 . . . . -177.88(15) ?
    C26 C27 C28 C23 . . . . 1.3(3) ?
    C24 C23 C28 O2 . . . . 177.82(14) ?
    C22 C23 C28 O2 . . . . 2.0(2) ?
    C24 C23 C28 C27 . . . . -1.3(2) ?
    C22 C23 C28 C27 . . . . -177.10(14) ?
    C22 C21 C29 O2 . . . . 61.29(14) ?
    C16 C21 C29 O2 . . . . -177.24(11) ?
    C20 C21 C29 O2 . . . . -56.95(16) ?
    N3 C20 C30 O3 . . . . 62.38(18) ?
    C37 C20 C30 O3 . . . . 179.95(14) ?
    C21 C20 C30 O3 . . . . -49.46(19) ?
    N3 C20 C30 C31 . . . . -114.91(12) ?
    C37 C20 C30 C31 . . . . 2.65(14) ?
    C21 C20 C30 C31 . . . . 133.25(12) ?
    O3 C30 C31 C32 . . . . -1.8(3) ?
    C20 C30 C31 C32 . . . . 175.39(17) ?
    O3 C30 C31 C36 . . . . -179.50(15) ?
    C20 C30 C31 C36 . . . . -2.33(16) ?
    C36 C31 C32 C33 . . . . 0.2(2) ?
    C30 C31 C32 C33 . . . . -177.25(17) ?
    C31 C32 C33 C34 . . . . 0.1(3) ?
    C32 C33 C34 C35 . . . . 0.2(3) ?
    C33 C34 C35 C36 . . . . -0.8(3) ?
    C33 C34 C35 C40 . . . . 176.27(18) ?
    C32 C31 C36 C35 . . . . -0.9(2) ?
    C30 C31 C36 C35 . . . . 177.11(14) ?
    C32 C31 C36 C37 . . . . -177.03(14) ?
    C30 C31 C36 C37 . . . . 1.02(17) ?
    C40 C35 C36 C31 . . . . -176.26(15) ?
    C34 C35 C36 C31 . . . . 1.2(2) ?
    C40 C35 C36 C37 . . . . -0.6(2) ?
    C34 C35 C36 C37 . . . . 176.91(15) ?
    C31 C36 C37 C38 . . . . 173.97(13) ?
    C35 C36 C37 C38 . . . . -2.1(2) ?
    C31 C36 C37 C20 . . . . 0.79(17) ?
    C35 C36 C37 C20 . . . . -175.29(13) ?
    N3 C20 C37 C38 . . . . -53.9(2) ?
    C30 C20 C37 C38 . . . . -174.06(15) ?
    C21 C20 C37 C38 . . . . 61.2(2) ?
    N3 C20 C37 C36 . . . . 118.04(12) ?
    C30 C20 C37 C36 . . . . -2.08(14) ?
    C21 C20 C37 C36 . . . . -126.82(13) ?
    C36 C37 C38 C39 . . . . 3.4(2) ?
    C20 C37 C38 C39 . . . . 174.72(14) ?
    C37 C38 C39 C40 . . . . -2.2(3) ?
    C38 C39 C40 C35 . . . . -0.5(3) ?
    C36 C35 C40 C39 . . . . 1.8(2) ?
    C34 C35 C40 C39 . . . . -175.25(18) ?
    C8 C7 N1 N2 . . . . 0.16(18) ?
    C8 C7 N1 C6 . . . . -177.99(15) ?
    C1 C6 N1 N2 . . . . -4.8(3) ?
    C5 C6 N1 N2 . . . . 177.67(16) ?
    C1 C6 N1 C7 . . . . 173.2(2) ?
    C5 C6 N1 C7 . . . . -4.3(3) ?
    C8 C9 N2 N1 . . . . -0.41(17) ?
    C10 C9 N2 N1 . . . . -178.31(13) ?
    C7 N1 N2 C9 . . . . 0.16(17) ?
    C6 N1 N2 C9 . . . . 178.47(13) ?
    S1 C19 N3 C17 . . . . -42.78(13) ?
    S1 C19 N3 C20 . . . . -170.07(10) ?
    C18 C17 N3 C19 . . . . 57.10(15) ?
    C16 C17 N3 C19 . . . . -177.57(12) ?
    C18 C17 N3 C20 . . . . -168.95(12) ?
    C16 C17 N3 C20 . . . . -43.62(14) ?
    C37 C20 N3 C19 . . . . -61.20(16) ?
    C30 C20 N3 C19 . . . . 51.93(16) ?
    C21 C20 N3 C19 . . . . 170.87(12) ?
    C37 C20 N3 C17 . . . . 171.32(11) ?
    C30 C20 N3 C17 . . . . -75.55(14) ?
    C21 C20 N3 C17 . . . . 43.38(13) ?
    C27 C28 O2 C29 . . . . -158.75(14) ?
    C23 C28 O2 C29 . . . . 22.10(19) ?
    C21 C29 O2 C28 . . . . -55.40(16) ?
    N3 C19 S1 C18 . . . . 13.50(11) ?
    C17 C18 S1 C19 . . . . 16.32(12) ?
loop_
    _geom_hbond_atom_site_label_D
    _geom_hbond_atom_site_label_H
    _geom_hbond_atom_site_label_A
    _geom_hbond_site_symmetry_A
    _geom_hbond_distance_DH
    _geom_hbond_distance_HA
    _geom_hbond_distance_DA
    _geom_hbond_angle_DHA
    C7 H7 O3 1 0.93 2.47 3.207(2) 136
    C29 H29A O3 1 0.97 2.45 3.074(2) 122
    C17 H17 O3 1 0.98 2.52 3.091(2) 117
    C38 H38 O1 2_666 0.93 2.40 3.226(2) 148
    C1 H1 Cg 2_656 0.93 2.94 3.713(3) 142
_iucr_refine_instructions_details
;
TITL MURUGAVELD in P-1
CELL  0.71073   9.9924  13.2317  13.2867  116.900   92.325   98.518
ZERR     2.00   0.0006   0.0008   0.0008    0.003    0.002    0.003
LATT   1
SFAC  C    H    N    O    S
UNIT  80   58   6    6    2
MERG   2
FMAP   2
PLAN   20
BOND
BOND $H
ACTA 50
CONF
EQIV $1 1-X, 1-Y, 1-Z
HTAB C38 O1_$1
L.S.   4
WGHT    0.074900    0.383300
FVAR       0.61486
MOLE    1
C1    1    0.745472   -0.281669    0.256497    11.00000    0.15155    0.05458 =
         0.04140    0.01528   -0.00886    0.05367
AFIX  43
H1    2    0.779622   -0.245442    0.333141    11.00000   -1.20000
AFIX   0
C2    1    0.760784   -0.393478    0.186638    11.00000    0.21087    0.06269 =
         0.05921    0.01718   -0.01035    0.07955
AFIX  43
H2    2    0.804523   -0.432619    0.217068    11.00000   -1.20000
AFIX   0
C3    1    0.712924   -0.447165    0.074136    11.00000    0.12640    0.04358 =
         0.05377    0.01535    0.01211    0.03892
AFIX  43
H3    2    0.722771   -0.522780    0.028155    11.00000   -1.20000
AFIX   0
C4    1    0.650909   -0.389717    0.029679    11.00000    0.08976    0.04616 =
         0.03992    0.01403    0.00445    0.01783
AFIX  43
H4    2    0.619394   -0.425413   -0.047482    11.00000   -1.20000
AFIX   0
C5    1    0.634315   -0.278780    0.098145    11.00000    0.08225    0.04325 =
         0.04159    0.01835   -0.00331    0.02113
AFIX  43
H5    2    0.591727   -0.239713    0.066946    11.00000   -1.20000
AFIX   0
C6    1    0.679973   -0.225115    0.212076    11.00000    0.04960    0.03180 =
         0.03763    0.01801    0.00570    0.01247
C7    1    0.613569   -0.038144    0.250430    11.00000    0.04980    0.03367 =
         0.03584    0.01898    0.00033    0.01389
AFIX  43
H7    2    0.579785   -0.055854    0.176948    11.00000   -1.20000
AFIX   0
C8    1    0.621075    0.065200    0.345187    11.00000    0.03677    0.03123 =
         0.03551    0.01816    0.00147    0.00880
C9    1    0.678496    0.047567    0.434252    11.00000    0.03827    0.03302 =
         0.03546    0.01874    0.00222    0.00751
C10   1    0.715568    0.127597    0.556104    11.00000    0.04713    0.03426 =
         0.03342    0.01900    0.00151    0.00413
C11   1    0.633547    0.203946    0.618094    11.00000    0.05701    0.04746 =
         0.04122    0.02080    0.00849    0.01329
AFIX  43
H11   2    0.552916    0.206156    0.582280    11.00000   -1.20000
AFIX   0
C12   1    0.670697    0.276803    0.732715    11.00000    0.08956    0.05369 =
         0.04596    0.01478    0.01762    0.02008
AFIX  43
H12   2    0.615411    0.328266    0.773578    11.00000   -1.20000
AFIX   0
C13   1    0.788267    0.273577    0.786278    11.00000    0.10299    0.06685 =
         0.03584    0.01232   -0.00449    0.00845
AFIX  43
H13   2    0.812487    0.322429    0.863624    11.00000   -1.20000
AFIX   0
C14   1    0.871264    0.198059    0.726007    11.00000    0.07402    0.07061 =
         0.04712    0.02601   -0.01585    0.00464
AFIX  43
H14   2    0.951727    0.196409    0.762477    11.00000   -1.20000
AFIX   0
C15   1    0.834617    0.125075    0.611617    11.00000    0.05428    0.04917 =
         0.04280    0.02346   -0.00270    0.00806
AFIX  43
H15   2    0.890220    0.073665    0.571278    11.00000   -1.20000
AFIX   0
C16   1    0.590161    0.174128    0.347940    11.00000    0.03411    0.02741 =
         0.03266    0.01414   -0.00089    0.00731
AFIX  13
H16   2    0.636836    0.238991    0.419168    11.00000   -1.20000
AFIX   0
C17   1    0.644075    0.192227    0.249398    11.00000    0.03213    0.02864 =
         0.03633    0.01577    0.00196    0.00857
AFIX  13
H17   2    0.638044    0.117567    0.181878    11.00000   -1.20000
AFIX   0
C18   1    0.782683    0.266872    0.268133    11.00000    0.03342    0.04201 =
         0.05371    0.02591    0.00114    0.00750
AFIX  23
H18A  2    0.854796    0.222615    0.257647    11.00000   -1.20000
H18B  2    0.799616    0.331883    0.343864    11.00000   -1.20000
AFIX   0
C19   1    0.585904    0.275959    0.134476    11.00000    0.04136    0.04337 =
         0.04264    0.02662    0.00500    0.00937
AFIX  23
H19A  2    0.545718    0.337929    0.133460    11.00000   -1.20000
H19B  2    0.556106    0.206597    0.062956    11.00000   -1.20000
AFIX   0
C20   1    0.412100    0.205798    0.232169    11.00000    0.03212    0.02504 =
         0.02867    0.01096   -0.00021    0.00569
C21   1    0.435880    0.185328    0.339853    11.00000    0.03247    0.02567 =
         0.02768    0.01124    0.00058    0.00504
C22   1    0.410783    0.292224    0.443610    11.00000    0.03739    0.03034 =
         0.03041    0.01222    0.00019    0.00632
C23   1    0.267835    0.292572    0.466272    11.00000    0.03965    0.03962 =
         0.03158    0.01569    0.00443    0.01063
C24   1    0.228547    0.392975    0.544843    11.00000    0.05038    0.04715 =
         0.03784    0.01343    0.00765    0.01501
AFIX  43
H24   2    0.294109    0.459140    0.586701    11.00000   -1.20000
AFIX   0
C25   1    0.093756    0.395155    0.561076    11.00000    0.05750    0.06239 =
         0.04955    0.02369    0.01848    0.02699
AFIX  43
H25   2    0.067936    0.462622    0.613009    11.00000   -1.20000
AFIX   0
C26   1   -0.003091    0.296100    0.499471    11.00000    0.04474    0.07484 =
         0.06270    0.03812    0.01648    0.02230
AFIX  43
H26   2   -0.094106    0.297354    0.511117    11.00000   -1.20000
AFIX   0
C27   1    0.032551    0.196275    0.421691    11.00000    0.03869    0.05849 =
         0.05562    0.03082    0.00471    0.00573
AFIX  43
H27   2   -0.033582    0.130227    0.381071    11.00000   -1.20000
AFIX   0
C28   1    0.168215    0.194555    0.404030    11.00000    0.04028    0.04145 =
         0.03548    0.02077    0.00461    0.00798
C29   1    0.338238    0.083348    0.336025    11.00000    0.03792    0.03028 =
         0.03931    0.01727    0.00163    0.00321
AFIX  23
H29A  2    0.353014    0.012660    0.272926    11.00000   -1.20000
H29B  2    0.357017    0.078236    0.405612    11.00000   -1.20000
AFIX   0
C30   1    0.354657    0.089383    0.121505    11.00000    0.03725    0.03017 =
         0.02980    0.01091    0.00257    0.00566
C31   1    0.239511    0.108696    0.063778    11.00000    0.03354    0.03925 =
         0.03001    0.01279    0.00066    0.00448
C32   1    0.159240    0.040128   -0.037828    11.00000    0.04232    0.05254 =
         0.03344    0.00887   -0.00132    0.00250
AFIX  43
H32   2    0.170450   -0.035226   -0.083231    11.00000   -1.20000
AFIX   0
C33   1    0.059360    0.087032   -0.071478    11.00000    0.04228    0.08046 =
         0.03763    0.01967   -0.01030    0.00480
AFIX  43
H33   2    0.003980    0.041517   -0.140174    11.00000   -1.20000
AFIX   0
C34   1    0.041463    0.197501   -0.006103    11.00000    0.04136    0.08113 =
         0.04439    0.03083   -0.00218    0.01819
AFIX  43
H34   2   -0.025931    0.225183   -0.031254    11.00000   -1.20000
AFIX   0
C35   1    0.122872    0.270820    0.098875    11.00000    0.03377    0.05742 =
         0.04015    0.02601    0.00368    0.01294
C36   1    0.220673    0.221596    0.130967    11.00000    0.03061    0.03905 =
         0.03110    0.01706    0.00290    0.00679
C37   1    0.314731    0.282859    0.229609    11.00000    0.03264    0.03041 =
         0.03141    0.01471    0.00214    0.00776
C38   1    0.314578    0.396974    0.296304    11.00000    0.04206    0.03173 =
         0.03935    0.01463    0.00142    0.00873
AFIX  43
H38   2    0.378761    0.440729    0.359969    11.00000   -1.20000
AFIX   0
C39   1    0.214530    0.447677    0.266652    11.00000    0.05153    0.03873 =
         0.05264    0.02240    0.01113    0.01992
AFIX  43
H39   2    0.212313    0.524921    0.313541    11.00000   -1.20000
AFIX   0
C40   1    0.121565    0.387621    0.172159    11.00000    0.04413    0.05917 =
         0.05696    0.03449    0.01002    0.02515
AFIX  43
H40   2    0.057057    0.423854    0.155999    11.00000   -1.20000
AFIX   0
N1    3    0.663867   -0.110214    0.282163    11.00000    0.04888    0.03141 =
         0.03303    0.01625    0.00038    0.01226
N2    3    0.704617   -0.058856    0.395160    11.00000    0.05030    0.03535 =
         0.03418    0.01845   -0.00113    0.01020
N3    3    0.550488    0.256836    0.229347    11.00000    0.03076    0.03038 =
         0.03531    0.01809    0.00138    0.00699
O1    4    0.501835    0.372397    0.501863    11.00000    0.04427    0.03499 =
         0.04800    0.00218   -0.00526    0.00351
O2    4    0.198559    0.094579    0.323219    11.00000    0.03666    0.03551 =
         0.04284    0.01452    0.00036    0.00050
O3    4    0.402908    0.003071    0.090232    11.00000    0.05479    0.03091 =
         0.04289    0.00855    0.00063    0.01335
S1    5    0.770923    0.314915    0.160177    11.00000    0.04124    0.05780 =
         0.06452    0.04038    0.01113    0.00799
HKLF 4
REM  MURUGAVELD in P-1
REM R1 =  0.0494 for   6569 Fo > 4sig(Fo)  and  0.0793 for all   9612 data
REM    424 parameters refined using      0 restraints
END
WGHT      0.0768      0.3802
REM Highest difference peak  0.353,  deepest hole -0.232,  1-sigma level  0.055
Q1    1   0.5944  0.2272  0.2366  11.00000  0.05    0.35
Q2    1   0.7925  0.3043  0.2179  11.00000  0.05    0.30
Q3    1   0.6957  0.0968  0.4956  11.00000  0.05    0.30
Q4    1   0.6821  0.2897  0.1313  11.00000  0.05    0.29
Q5    1   0.3645  0.2494  0.2354  11.00000  0.05    0.29
Q6    1   0.6578 -0.2966  0.2527  11.00000  0.05    0.28
Q7    1   0.7104  0.2387  0.2688  11.00000  0.05    0.28
Q8    1   0.2323  0.2373  0.4381  11.00000  0.05    0.28
Q9    1   0.6556  0.0689  0.3961  11.00000  0.05    0.28
Q10   1   0.3327  0.2916  0.4521  11.00000  0.05    0.27
Q11   1   0.2768  0.4238  0.2707  11.00000  0.05    0.27
Q12   1   0.7533  0.2959  0.7455  11.00000  0.05    0.27
Q13   1   0.3814  0.1452  0.1805  11.00000  0.05    0.27
Q14   1   0.7443  0.3798  0.2091  11.00000  0.05    0.26
Q15   1   0.5127  0.1804  0.3506  11.00000  0.05    0.26
Q16   1   0.6816 -0.2524  0.1535  11.00000  0.05    0.26
Q17   1   0.1580  0.2417  0.1167  11.00000  0.05    0.26
Q18   1   0.8362  0.2509  0.7443  11.00000  0.05    0.26
Q19   1   0.3851  0.1308  0.3294  11.00000  0.05    0.26
Q20   1   0.6945  0.1823  0.5844  11.00000  0.05    0.26
;
