# Supplementary material for: (6′R*,7′R*)-7′-(1,3,-Diphenyl-1H-pyrazol-4-yl)-1,2,5′,6′,7′,7a’,3′′,4′′-octa­hydro-1′H,2′′H-dispiro­[acenaphthyl­ene-1,5′-pyrrolo­[1,2-c][1,3]thia­zole-6′,3′′-[1]benzopyran]-2,4′′-dione
Source: Acta Crystallogr Sect E Struct Rep Online. 2013 Mar 6;69(Pt 4):o493–4. doi: 10.1107/S1600536813005825 (PMC3629526; doi:10.1107/S1600536813005825)
Supplement: Supplementary file 2 [file e-69-0o493-Isup2.hkl]

#
# h,k,l, Fc-squared, Fo-squared, sigma(Fo-squared) and status flag
#
data_I
_shelx_title ' MURUGAVELD in P-1'
_shelx_refln_list_code          4
_shelx_F_calc_maximum      160.38
_exptl_crystal_F_000       660.00
_reflns_d_resolution_high  0.6894
 
loop_
 _symmetry_equiv_pos_as_xyz
 'x, y, z'
 '-x, -y, -z'
 
_cell_length_a     9.9924
_cell_length_b    13.2317
_cell_length_c    13.2867
_cell_angle_alpha 116.900
_cell_angle_beta   92.325
_cell_angle_gamma  98.518
 
_shelx_F_squared_multiplier     1.000
 
loop_
 _refln_index_h
 _refln_index_k
 _refln_index_l
 _refln_F_squared_calc
 _refln_F_squared_meas
 _refln_F_squared_sigma
 _refln_observed_status
   1   0   0     5329.49     3265.90    124.14 o
   2   0   0    13277.70    13258.72    131.25 o
   3   0   0     2131.00     2245.94     21.50 o
   4   0   0      208.96      214.91      2.55 o
   5   0   0     1389.97     1370.93     15.53 o
   6   0   0        4.81        2.80      0.53 o
   7   0   0      223.64      235.98      3.17 o
   8   0   0        0.79       -0.66      0.66 o
   9   0   0      210.16      215.38      4.06 o
  10   0   0        2.40        5.24      1.19 o
  11   0   0      224.18      230.88      5.10 o
  12   0   0        0.65        2.25      2.91 o
  13   0   0        1.18       -2.13      3.28 o
  14   0   0        2.75        8.07      5.16 o
 -14   1   0       21.81       30.32      7.08 o
 -13   1   0        3.77        1.35      3.08 o
 -12   1   0        5.78        4.44      2.14 o
 -11   1   0        6.99        4.83      1.45 o
 -10   1   0        1.60        1.25      1.12 o
  -9   1   0      252.22      252.86      4.26 o
  -8   1   0        0.37       -0.58      0.58 o
  -7   1   0      225.52      217.38      3.01 o
  -6   1   0       52.85       64.87      1.34 o
  -5   1   0      335.40      380.24      4.48 o
  -4   1   0       97.88       95.56      1.28 o
  -3   1   0     1937.00     1972.03     18.11 o
  -2   1   0       71.71       72.55      0.92 o
  -1   1   0      746.66      694.36     20.01 o
   0   1   0     4038.29     2291.30     81.02 o
   1   1   0     6831.89     6574.50     68.95 o
   2   1   0       59.10       46.44      0.66 o
   3   1   0     1196.53     1319.56     12.75 o
   4   1   0     6668.76     6963.57     72.28 o
   5   1   0      623.92      627.14      6.68 o
   6   1   0      255.24      253.84      3.47 o
   7   1   0       18.49       20.11      0.99 o
   8   1   0      310.48      267.80      4.18 o
   9   1   0       23.13       29.65      1.51 o
  10   1   0       60.30       57.04      3.41 o
  11   1   0        9.48        8.53      2.56 o
  12   1   0        0.87        1.54      2.89 o
  13   1   0       15.49       23.41      4.06 o
 -14   2   0        0.84        0.79      3.25 o
 -13   2   0        1.08       -1.42      1.42 o
 -12   2   0        2.08       -0.38      1.44 o
 -11   2   0        0.72       -0.54      1.80 o
 -10   2   0      108.53      107.09      2.82 o
  -9   2   0      181.12      187.34      3.50 o
  -8   2   0       97.55       98.37      2.33 o
  -7   2   0       99.66       88.12      1.75 o
  -6   2   0     1375.06     1426.93     15.43 o
  -5   2   0        1.49       -0.37      0.37 o
  -4   2   0     1657.27     1802.49     18.09 o
  -3   2   0        5.47        5.11      0.29 o
  -2   2   0        2.42        0.14      0.17 o
  -1   2   0       53.34       59.39      0.74 o
   0   2   0    13122.08    14251.86    290.92 o
   1   2   0      238.89      247.86      2.80 o
   2   2   0      123.79      146.88      2.45 o
   3   2   0      588.50      606.49      6.95 o
   4   2   0        0.19        2.20      0.40 o
   5   2   0     1395.51     1429.94     17.35 o
   6   2   0       96.10       99.96      1.87 o
   7   2   0      235.50      223.59      3.72 o
   8   2   0       43.25       35.45      2.26 o
   9   2   0      235.52      247.40      7.14 o
  10   2   0       11.15       11.02      2.25 o
  11   2   0      112.34      129.79      6.66 o
  12   2   0        2.08        6.55      3.25 o
  13   2   0        1.90        0.33      3.78 o
 -14   3   0        0.10       -0.65      1.64 o
 -13   3   0        6.80        2.94      2.00 o
 -12   3   0        4.19        0.51      1.83 o
 -11   3   0       76.16       71.24      3.93 o
 -10   3   0      162.85      134.05      3.86 o
  -9   3   0       56.70       57.45      2.16 o
  -8   3   0      118.53      113.12      2.17 o
  -7   3   0       19.62       19.40      0.86 o
  -6   3   0       48.87       46.46      1.24 o
  -5   3   0        0.42        3.76      0.79 o
  -4   3   0       96.85       93.19      1.38 o
  -3   3   0      190.78      188.04      2.23 o
  -2   3   0      801.20      784.32      7.95 o
  -1   3   0     4549.55     4844.11     50.24 o
   0   3   0     1167.00     1347.60     27.37 o
   1   3   0    10568.33    10929.88    120.39 o
   2   3   0      181.50      205.27      2.71 o
   3   3   0        1.74        2.40      0.44 o
   4   3   0      277.20      308.30      4.83 o
   5   3   0        8.20       10.73      0.81 o
   6   3   0      405.86      372.30      6.02 o
   7   3   0       65.43       62.09      2.58 o
   8   3   0      883.62      857.40     15.99 o
   9   3   0        5.76        8.42      1.82 o
  10   3   0        8.88        5.73      2.19 o
  11   3   0        5.39       10.13      2.58 o
  12   3   0        0.58        1.15      2.88 o
  13   3   0       56.00       65.68      7.57 o
 -14   4   0       41.98       50.30      6.06 o
 -13   4   0        4.17        2.21      1.96 o
 -12   4   0        7.32        4.43      2.71 o
 -11   4   0       23.53       21.35      1.90 o
 -10   4   0      148.07      158.81      4.29 o
  -9   4   0       21.47       26.09      1.55 o
  -8   4   0       19.10       16.70      1.04 o
  -7   4   0      182.76      180.35      2.82 o
  -6   4   0      688.56      644.21      7.41 o
  -5   4   0       54.61       72.54      1.33 o
  -4   4   0       48.50       49.52      1.06 o
  -3   4   0     1243.72     1231.45     13.69 o
  -2   4   0      351.90      373.01      4.16 o
  -1   4   0     1188.71     1270.25     14.97 o
   0   4   0      305.25      325.23      4.11 o
   1   4   0       25.34       27.32      0.65 o
   2   4   0      973.81      998.28     12.08 o
   3   4   0       94.90       68.71      1.31 o
   4   4   0      700.17      733.16     10.03 o
   5   4   0     2116.31     2135.49     29.20 o
   6   4   0        2.84        2.91      1.13 o
   7   4   0      190.78      201.39      5.09 o
   8   4   0       83.08       93.71      4.13 o
   9   4   0        0.96       -0.99      1.53 o
  10   4   0      143.81      160.31      5.21 o
  11   4   0        0.23       -1.43      2.24 o
  12   4   0       39.55       32.77      5.77 o
  13   4   0        5.09        4.15      4.97 o
 -14   5   0        7.28        7.04      2.01 o
 -13   5   0        9.30        7.57      1.82 o
 -12   5   0       24.36       23.04      2.10 o
 -11   5   0        0.06       -1.25      1.25 o
 -10   5   0        1.92        1.48      1.33 o
  -9   5   0      103.90      108.01      2.74 o
  -8   5   0       30.00       28.38      1.30 o
  -7   5   0        6.51        7.47      0.74 o
  -6   5   0       10.19        9.41      0.69 o
  -5   5   0       39.00       34.07      0.94 o
  -4   5   0      449.76      479.95      5.79 o
  -3   5   0      712.61      832.50     10.03 o
  -2   5   0     2506.23     2675.45     33.49 o
  -1   5   0     1208.03     1371.57     18.82 o
   0   5   0       32.09       24.62      0.90 o
   1   5   0     1916.51     2035.95     25.89 o
   2   5   0     1913.66     1977.39     27.19 o
   3   5   0       29.30       20.30      1.06 o
   4   5   0      647.64      698.31     15.90 o
   5   5   0        1.00        0.55      0.87 o
   6   5   0        0.04       -0.75      0.85 o
   7   5   0      127.90      134.11      4.58 o
   8   5   0       24.68       22.73      2.31 o
   9   5   0       28.89       36.14      4.43 o
  10   5   0        3.14        2.92      2.11 o
  11   5   0        4.53        2.81      3.24 o
  12   5   0        5.38        5.85      4.73 o
 -14   6   0       18.88       17.34      3.61 o
 -13   6   0        0.03       -1.65      1.65 o
 -12   6   0        0.18        1.50      1.53 o
 -11   6   0        0.82       -0.04      1.34 o
 -10   6   0       48.67       50.05      2.76 o
  -9   6   0      212.53      204.46      4.04 o
  -8   6   0      148.42      139.35      3.03 o
  -7   6   0      243.78      247.09      5.40 o
  -6   6   0       81.48       82.57      1.69 o
  -5   6   0     1118.10     1156.67     15.07 o
  -4   6   0      151.98      188.73      2.80 o
  -3   6   0      236.43      263.40      3.80 o
  -2   6   0     2645.21     3307.19     39.01 o
  -1   6   0      362.36      358.12      8.99 o
   0   6   0     2026.88     2464.04     35.14 o
   1   6   0      178.36      173.19      3.09 o
   2   6   0       41.37       47.17      1.45 o
   3   6   0       85.10      108.90      2.34 o
   4   6   0      297.30      309.34      5.09 o
   5   6   0        1.52       -0.15      0.93 o
   6   6   0      149.99      153.58      4.24 o
   7   6   0       21.80       16.90      3.21 o
   8   6   0        0.04       -1.72      1.72 o
   9   6   0        7.31        8.50      2.31 o
  10   6   0       11.26       15.18      2.98 o
  11   6   0        2.02        1.48      2.86 o
  12   6   0       19.57       27.62      5.85 o
 -14   7   0        1.13       -1.58      1.58 o
 -13   7   0        0.01       -1.49      1.60 o
 -12   7   0       38.18       46.47      2.66 o
 -11   7   0        0.11       -1.88      1.88 o
 -10   7   0       36.45       39.15      1.91 o
  -9   7   0        2.82        2.16      1.02 o
  -8   7   0      758.76      772.80     11.43 o
  -7   7   0      585.49      578.07      8.70 o
  -6   7   0      906.48      878.85     14.30 o
  -5   7   0      343.60      367.24      5.26 o
  -4   7   0       45.00       44.16      1.58 o
  -3   7   0      209.88      233.36      3.54 o
  -2   7   0      200.41      210.32      3.79 o
  -1   7   0     1097.80     1254.48     32.93 o
   0   7   0        5.13        3.55      0.75 o
   1   7   0      812.70      866.80     12.51 o
   2   7   0      202.26      216.02      3.82 o
   3   7   0      184.93      184.21      3.60 o
   4   7   0      342.12      331.84      5.51 o
   5   7   0       13.55       11.70      1.59 o
   6   7   0        3.21       -1.27      1.62 o
   7   7   0       10.32        2.66      3.18 o
   8   7   0      230.89      248.99      9.12 o
   9   7   0       16.24       19.81      3.51 o
  10   7   0       82.76       91.38      6.07 o
  11   7   0        1.28        2.52      2.87 o
 -13   8   0        1.65       -2.02      2.02 o
 -12   8   0        0.20        2.93      1.86 o
 -11   8   0       16.35       19.55      2.61 o
 -10   8   0       18.43       15.42      1.60 o
  -9   8   0       60.42       54.10      2.16 o
  -8   8   0       36.62       38.96      1.73 o
  -7   8   0      242.56      276.30     10.71 o
  -6   8   0       50.55       45.66      2.72 o
  -5   8   0      421.69      418.06      7.38 o
  -4   8   0       21.54       23.94      1.24 o
  -3   8   0       96.90       93.90      2.23 o
  -2   8   0       96.01       73.20      2.16 o
  -1   8   0       56.70       56.56      2.40 o
   0   8   0      254.75      247.00      5.65 o
   1   8   0        0.01       -0.66      0.73 o
   2   8   0       20.35       18.66      1.18 o
   3   8   0      245.33      242.93      5.83 o
   4   8   0        2.67        1.84      1.08 o
   5   8   0       47.43       41.68      2.35 o
   6   8   0      175.85      174.26      5.57 o
   7   8   0       43.74       46.32      5.99 o
   8   8   0       22.48       19.92      3.39 o
   9   8   0       10.49        5.95      3.13 o
  10   8   0       28.66       30.13      4.44 o
  11   8   0        0.10       -2.67      3.08 o
 -13   9   0        0.20       -0.08      1.36 o
 -12   9   0       13.14       14.29      1.60 o
 -11   9   0        9.73        9.47      1.43 o
 -10   9   0       24.45       25.48      1.60 o
  -9   9   0       37.80       33.27      1.89 o
  -8   9   0       59.41       61.74      3.48 o
  -7   9   0      530.66      546.49     12.68 o
  -6   9   0       39.39       33.50      2.65 o
  -5   9   0        5.55        7.19      1.49 o
  -4   9   0       34.99       36.75      1.76 o
  -3   9   0       65.94       59.43      2.20 o
  -2   9   0        3.37        4.44      1.04 o
  -1   9   0        4.64        9.58      1.15 o
   0   9   0      261.52      250.87      5.56 o
   1   9   0      324.83      339.44      5.75 o
   2   9   0      102.02       97.39      2.57 o
   3   9   0        2.14       -1.16      1.16 o
   4   9   0       63.15       76.72      3.09 o
   5   9   0      144.89      142.54      4.94 o
   6   9   0       27.82       33.04      3.54 o
   7   9   0       14.96       15.26      3.07 o
   8   9   0       12.08        7.25      3.93 o
   9   9   0        8.42       11.06      3.55 o
  10   9   0        2.43        5.35      3.58 o
 -13  10   0        3.11        2.57      4.18 o
 -12  10   0        7.49        4.33      3.78 o
 -11  10   0        3.67        4.03      2.92 o
 -10  10   0        8.90       10.50      2.80 o
  -9  10   0        1.37        0.81      1.91 o
  -8  10   0       34.98       33.35      4.99 o
  -7  10   0       44.89       42.10      2.83 o
  -6  10   0        2.48       -0.36      1.60 o
  -5  10   0       85.20       82.92      4.69 o
  -4  10   0      143.65      142.61      4.10 o
  -3  10   0      264.91      268.66      6.11 o
  -2  10   0      190.91      170.70      4.44 o
  -1  10   0       88.73       80.20      2.88 o
   0  10   0      955.85      961.18     20.21 o
   1  10   0       55.40       52.64      3.60 o
   2  10   0        0.73       -1.22      1.22 o
   3  10   0        0.15       -1.40      1.40 o
   4  10   0        5.83       10.30      2.45 o
   5  10   0       56.96       54.37      3.92 o
   6  10   0       36.93       30.89      3.60 o
   7  10   0        0.60        1.41      2.67 o
   8  10   0        0.04        0.46      3.03 o
   9  10   0       10.43       12.14      3.72 o
 -12  11   0        2.50        4.96      6.31 o
 -11  11   0        0.41       -2.71      2.78 o
 -10  11   0       13.73       10.86      3.09 o
  -9  11   0        2.80        2.79      2.13 o
  -8  11   0        0.01       -1.75      1.75 o
  -7  11   0       22.50       15.78      2.31 o
  -6  11   0        5.81        3.17      1.80 o
  -5  11   0      148.60      123.64      4.51 o
  -4  11   0      148.88      133.92      4.56 o
  -3  11   0       43.07       42.95      2.61 o
  -2  11   0        4.02        2.24      1.44 o
  -1  11   0       12.55        4.26      1.41 o
   0  11   0      219.86      213.79      5.29 o
   1  11   0      444.86      419.86     10.29 o
   2  11   0      221.28      219.89      7.67 o
   3  11   0       37.69       32.37      3.19 o
   4  11   0        1.06        1.64      2.30 o
   5  11   0        0.84       -0.18      2.46 o
   6  11   0        1.37        0.79      2.65 o
   7  11   0        0.47        4.24      4.58 o
   8  11   0        7.63        6.52      3.43 o
   9  11   0        5.20        1.54      3.46 o
 -12  12   0        2.29        0.19      3.97 o
 -11  12   0        2.93        1.47      3.02 o
 -10  12   0       12.36       12.96      3.23 o
  -9  12   0       47.07       56.05      4.40 o
  -8  12   0        1.30        1.70      2.08 o
  -7  12   0       14.98       12.46      2.21 o
  -6  12   0        3.10        5.25      1.92 o
  -5  12   0       40.38       39.26      2.80 o
  -4  12   0       48.52       47.16      2.93 o
  -3  12   0       28.87       31.39      2.50 o
  -2  12   0       81.76       67.51      3.37 o
  -1  12   0       17.13       18.14      2.67 o
   0  12   0      274.57      236.02     16.14 o
   1  12   0        4.73        9.10      4.07 o
   2  12   0        8.47        5.95      4.07 o
   3  12   0        0.93       -0.60      2.32 o
   4  12   0        3.81        0.87      2.41 o
   5  12   0        1.44       -0.25      2.59 o
   6  12   0       29.18       28.04      3.67 o
   7  12   0        4.91        6.08      3.17 o
   8  12   0        2.09        3.88      3.38 o
 -10  13   0        3.29        2.75      4.63 o
  -9  13   0       25.48       40.02      6.03 o
  -8  13   0        2.07        4.28      3.09 o
  -7  13   0        3.95        7.16      3.57 o
  -6  13   0        0.36       -0.95      2.23 o
  -5  13   0      117.90      115.93      5.89 o
  -4  13   0      100.33      109.19      6.23 o
  -3  13   0        6.24        5.15      2.31 o
  -2  13   0        2.48        4.38      2.32 o
  -1  13   0        0.10       -1.70      2.13 o
   0  13   0       13.51       10.97      2.50 o
   1  13   0        1.25        1.09      2.14 o
   2  13   0        6.44        2.27      4.26 o
   3  13   0        0.05       -3.78      3.78 o
   4  13   0        0.07       -0.29      2.41 o
   5  13   0       16.72       20.34      3.39 o
   6  13   0        5.52        0.91      3.93 o
   7  13   0       29.97       34.39      7.27 o
 -10  14   0       10.08        6.32      5.29 o
  -9  14   0       38.72       57.43      6.77 o
  -8  14   0       18.85       20.92      3.77 o
  -7  14   0       25.92       32.63      4.09 o
  -6  14   0       11.99       12.62      3.13 o
  -5  14   0       18.87       16.54      3.02 o
  -4  14   0        0.65        4.20      2.87 o
  -3  14   0       10.31       10.44      4.70 o
  -2  14   0        7.64        3.27      2.67 o
  -1  14   0       39.93       32.48      3.35 o
   0  14   0        5.82        6.34      2.80 o
   1  14   0       91.84       76.45      4.72 o
   2  14   0       35.62       39.89      4.52 o
   3  14   0       24.52       37.27      6.43 o
   4  14   0        7.74        5.61      5.11 o
   5  14   0        4.18       -1.30      5.08 o
  -9  15   0        0.24       -3.33      4.31 o
  -8  15   0        1.71        1.03      4.18 o
  -7  15   0        2.21        2.50      2.98 o
  -6  15   0        0.05       -1.44      4.13 o
  -5  15   0        0.03        0.43      2.49 o
  -4  15   0       10.28       14.20      3.05 o
  -3  15   0        4.81        4.85      2.72 o
  -2  15   0       27.30       30.47      3.43 o
  -1  15   0       14.14       15.40      3.11 o
   0  15   0       24.21       28.05      3.43 o
   1  15   0       26.67       37.00      3.68 o
   2  15   0       14.10        8.62      4.95 o
   3  15   0        2.81       -2.88      4.52 o
   4  15   0       10.99       14.15      6.14 o
  -7  16   0        2.83        4.64      3.52 o
  -6  16   0        2.33        3.53      3.20 o
  -5  16   0        0.02       -2.15      2.84 o
  -4  16   0        9.39       11.99      3.17 o
  -3  16   0        4.86        8.95      3.08 o
  -2  16   0       16.46       25.12      3.51 o
  -1  16   0        2.10        0.00      5.25 o
   0  16   0        1.62       -3.20      4.44 o
   1  16   0        1.40       -4.63      4.63 o
   2  16   0        5.49       -3.47      5.32 o
  -4  17   0        5.47       -2.89      2.89 o
  -3  17   0       40.95       46.05      7.80 o
  -2  17   0        6.92       -5.11      6.06 o
   0 -17   1        0.25       -2.96      2.96 o
   1 -17   1        2.22        3.05      3.07 o
   2 -17   1        0.12       -2.13      2.88 o
   3 -17   1        4.44        1.15      2.98 o
   4 -17   1        1.36       -0.94      3.02 o
   5 -17   1        1.36       -2.92      2.92 o
   6 -17   1        2.09       -2.35      3.21 o
  -3 -16   1        4.33       -4.02      5.03 o
  -2 -16   1        4.50        5.38      3.61 o
  -1 -16   1       17.00       15.77      3.42 o
   0 -16   1        2.77        3.29      4.63 o
   1 -16   1        9.59       19.25      3.45 o
   2 -16   1       34.10       33.39      3.97 o
   3 -16   1        0.74        3.89      2.75 o
   4 -16   1        1.46       -0.14      2.91 o
   5 -16   1        0.07       -1.59      2.75 o
   6 -16   1        0.01       -2.88      2.88 o
   7 -16   1        0.40       -0.03      4.29 o
   8 -16   1        9.21       11.08      5.26 o
  -5 -15   1        4.79        1.85      5.69 o
  -4 -15   1        0.27        1.90      5.24 o
  -3 -15   1       15.06       15.02      5.85 o
  -2 -15   1        0.54        7.54      5.32 o
  -1 -15   1        1.68        5.64      5.48 o
   0 -15   1        3.37        6.24      2.79 o
   1 -15   1       26.61       24.16      3.50 o
   2 -15   1       67.28       66.62      4.76 o
   3 -15   1        0.59       -2.32      2.32 o
   4 -15   1       49.87       65.70      4.84 o
   5 -15   1       19.59       24.20      3.97 o
   6 -15   1       42.54       49.02      5.70 o
   7 -15   1        1.68        1.16      2.94 o
   8 -15   1       54.60       63.35      7.09 o
   9 -15   1        0.12       -2.38      4.31 o
  -6 -14   1        2.81        3.23      4.40 o
  -5 -14   1        1.55        3.75      3.03 o
  -4 -14   1        3.01       -2.56      2.75 o
  -3 -14   1        2.52        0.08      4.42 o
  -2 -14   1       42.74       46.82      6.77 o
  -1 -14   1       82.36       87.53      8.41 o
   0 -14   1        1.13        2.62      2.52 o
   1 -14   1       44.88       39.95      3.69 o
   2 -14   1        3.40        3.60      2.45 o
   3 -14   1        3.53        2.18      2.51 o
   4 -14   1        0.40        2.01      2.57 o
   5 -14   1       13.90       16.50      3.17 o
   6 -14   1       40.35       46.49      5.37 o
   7 -14   1        1.78        2.22      2.98 o
   8 -14   1        3.69        0.63      3.97 o
   9 -14   1        0.83       -3.23      3.78 o
  10 -14   1        0.14        8.54      4.66 o
  -7 -13   1        5.01        3.74      3.46 o
  -6 -13   1       10.67       15.67      3.50 o
  -5 -13   1       11.62        7.54      3.00 o
  -4 -13   1        4.08        1.38      3.78 o
  -3 -13   1        1.76       -1.23      2.59 o
  -2 -13   1       84.35       96.26      8.41 o
  -1 -13   1        1.67        2.65      4.05 o
   0 -13   1      102.10      106.72      5.46 o
   1 -13   1       58.56       54.52      3.98 o
   2 -13   1        2.98        1.49      2.35 o
   3 -13   1        0.53       -0.68      1.81 o
   4 -13   1        3.88       -0.03      1.73 o
   5 -13   1       42.74       39.88      2.91 o
   6 -13   1        1.66        1.83      2.66 o
   7 -13   1        0.43        0.92      2.13 o
   8 -13   1        8.21        7.33      3.75 o
   9 -13   1        0.20       -0.62      4.25 o
  10 -13   1        9.13        7.44      2.99 o
  11 -13   1        0.11       -1.52      2.94 o
  -8 -12   1       11.03       13.39      3.90 o
  -7 -12   1       55.20       60.19      4.98 o
  -6 -12   1        5.19        6.93      3.21 o
  -5 -12   1       61.93       66.82      4.79 o
  -4 -12   1       17.36       20.80      5.04 o
  -3 -12   1        8.75        7.73      3.11 o
  -2 -12   1        0.01        0.30      2.27 o
  -1 -12   1      115.79      130.10      6.04 o
   0 -12   1      169.19      163.53      6.64 o
   1 -12   1        4.85        4.95      1.83 o
   2 -12   1      148.11      144.29      4.90 o
   3 -12   1       14.66       13.64      1.98 o
   4 -12   1        0.43        1.31      1.68 o
   5 -12   1      148.90      146.64      5.15 o
   6 -12   1       19.82       19.06      2.45 o
   7 -12   1        0.19       -0.19      1.90 o
   8 -12   1       16.89       13.78      2.49 o
   9 -12   1       12.18       12.74      3.02 o
  10 -12   1       40.58       43.07      4.27 o
  11 -12   1       14.22       16.64      3.58 o
  12 -12   1        1.72       -3.57      3.57 o
  -9 -11   1        6.89        5.32      3.72 o
  -8 -11   1        8.11        8.86      3.44 o
  -7 -11   1       22.95       11.98      3.25 o
  -6 -11   1        0.31       -2.59      3.25 o
  -5 -11   1       13.00       10.72      2.99 o
  -4 -11   1       24.32       21.37      3.13 o
  -3 -11   1       51.62       51.08      3.06 o
  -2 -11   1        5.55       -0.57      2.47 o
  -1 -11   1      201.42      203.19      5.29 o
   0 -11   1        1.44        6.87      2.03 o
   1 -11   1      147.99      144.61      4.18 o
   2 -11   1        1.12       -0.06      1.36 o
   3 -11   1      186.09      183.43      5.51 o
   4 -11   1        6.94        2.59      1.61 o
   5 -11   1       82.34       67.44      3.44 o
   6 -11   1       51.57       53.73      3.16 o
   7 -11   1      127.05      132.81      5.03 o
   8 -11   1        0.01        2.20      2.61 o
   9 -11   1        0.97        2.50      2.35 o
  10 -11   1        0.09        0.82      2.49 o
  11 -11   1        7.60        9.47      3.31 o
  12 -11   1        2.14        1.24      2.99 o
 -10 -10   1        0.76       -5.13      6.31 o
  -9 -10   1        0.11        3.46      3.48 o
  -8 -10   1       21.29       21.37      4.58 o
  -7 -10   1       47.51       58.23      5.91 o
  -6 -10   1       33.88       33.38      3.76 o
  -5 -10   1       16.55        6.61      2.12 o
  -4 -10   1       91.25       99.33      4.12 o
  -3 -10   1      140.72      136.89      4.13 o
  -2 -10   1      251.17      249.70      5.30 o
  -1 -10   1       97.61       91.01      3.29 o
   0 -10   1      148.24      137.97      4.29 o
   1 -10   1        2.77        3.68      1.33 o
   2 -10   1        1.88        0.86      1.22 o
   3 -10   1      478.16      435.02      8.86 o
   4 -10   1      336.31      336.61      7.68 o
   5 -10   1       91.60       80.95      3.61 o
   6 -10   1       81.63       66.28      3.58 o
   7 -10   1      184.37      182.93      8.52 o
   8 -10   1        6.38        7.30      1.15 o
   9 -10   1        0.62       -0.91      0.91 o
  10 -10   1       10.86        8.76      1.31 o
  11 -10   1       96.50      110.36      3.43 o
  12 -10   1        1.89        1.21      1.15 o
  13 -10   1       10.80       12.26      1.72 o
 -10  -9   1        5.43        3.98      5.12 o
  -9  -9   1        1.60        0.76      3.15 o
  -8  -9   1        4.77        1.99      2.97 o
  -7  -9   1       34.10       28.34      4.36 o
  -6  -9   1       16.76       17.76      2.54 o
  -5  -9   1       26.31       26.16      2.44 o
  -4  -9   1        6.11        3.44      1.49 o
  -3  -9   1      122.28      123.03      3.26 o
  -2  -9   1        0.38       -0.89      0.89 o
  -1  -9   1       79.02       78.42      2.97 o
   0  -9   1       22.97       23.86      1.34 o
   1  -9   1       40.51       32.35      1.82 o
   2  -9   1      240.52      264.18      6.42 o
   3  -9   1      230.02      205.87      4.61 o
   4  -9   1     1010.10      885.30     14.20 o
   5  -9   1      392.90      360.31     20.52 o
   6  -9   1     1090.50     1012.08     14.37 o
   7  -9   1      300.14      304.36      5.71 o
   8  -9   1        5.88        4.17      1.10 o
   9  -9   1        0.03       -1.04      1.04 o
  10  -9   1      147.46      147.62      4.03 o
  11  -9   1       33.22       31.68      2.67 o
  12  -9   1        0.29       -0.45      1.93 o
  13  -9   1       49.92       60.71      3.70 o
 -11  -8   1        0.53        0.85      4.58 o
 -10  -8   1        0.00        0.73      3.48 o
  -9  -8   1       11.79        7.47      3.29 o
  -8  -8   1       24.73       26.18      3.64 o
  -7  -8   1        3.91        0.46      3.30 o
  -6  -8   1       28.70       31.86      2.62 o
  -5  -8   1        8.03        3.55      1.50 o
  -4  -8   1      160.71      154.22      3.57 o
  -3  -8   1       46.86       51.35      1.84 o
  -2  -8   1       85.62       81.29      2.19 o
  -1  -8   1        1.09        1.33      0.78 o
   0  -8   1        5.63        5.60      0.90 o
   1  -8   1      477.94      511.26      9.67 o
   2  -8   1      395.33      405.50      5.91 o
   3  -8   1     1188.95     1233.89     17.49 o
   4  -8   1      993.69      993.32     15.66 o
   5  -8   1      351.91      329.61      5.02 o
   6  -8   1       18.98       15.37      1.01 o
   7  -8   1     1682.00     1582.14     22.01 o
   8  -8   1       97.48       96.57      2.64 o
   9  -8   1        9.80        7.22      1.22 o
  10  -8   1       31.13       27.39      1.96 o
  11  -8   1       29.14       21.98      1.97 o
  12  -8   1       37.33       45.97      2.60 o
  13  -8   1        0.01       -1.09      1.58 o
 -12  -7   1        3.11       -3.70      4.42 o
 -11  -7   1        8.91       14.79      5.24 o
 -10  -7   1        5.93        7.74      3.41 o
  -9  -7   1       14.89       12.36      2.58 o
  -8  -7   1       16.87       12.82      2.33 o
  -7  -7   1       46.72       46.34      2.97 o
  -6  -7   1       26.52       23.32      2.27 o
  -5  -7   1       25.45       23.93      2.41 o
  -4  -7   1      116.26      129.62      3.22 o
  -3  -7   1       50.84       56.26      1.77 o
  -2  -7   1      135.25      125.42      2.65 o
  -1  -7   1       98.74       92.90      2.20 o
   0  -7   1      600.12      607.33      7.78 o
   1  -7   1     1097.32     1291.55     16.87 o
   2  -7   1       35.65       22.53      0.92 o
   3  -7   1      131.04      155.91      2.41 o
   4  -7   1      245.92      265.05      7.02 o
   5  -7   1      165.34      151.37      2.40 o
   6  -7   1       21.48       21.56      0.95 o
   7  -7   1      217.84      222.86      3.83 o
   8  -7   1        0.01       -0.88      0.88 o
   9  -7   1        2.54        0.22      1.01 o
  10  -7   1        1.59        1.90      1.35 o
  11  -7   1       55.08       71.21      5.20 o
  12  -7   1       48.69       45.22      2.59 o
  13  -7   1        4.06        3.64      1.76 o
  14  -7   1        2.93       -0.67      1.78 o
 -12  -6   1       18.40       19.63      5.90 o
 -11  -6   1        2.72       -1.67      3.99 o
 -10  -6   1       25.37       25.90      2.74 o
  -9  -6   1        2.69        2.18      2.08 o
  -8  -6   1       37.88       45.64      3.04 o
  -7  -6   1       29.90       30.34      2.66 o
  -6  -6   1       98.61      123.23      3.78 o
  -5  -6   1       28.75       34.81      1.61 o
  -4  -6   1        0.00       -0.81      0.81 o
  -3  -6   1      408.90      435.83      5.78 o
  -2  -6   1        0.40       -0.19      0.51 o
  -1  -6   1      569.33      561.99      6.68 o
   0  -6   1       23.41       29.48      0.93 o
   1  -6   1       56.98       36.96      1.15 o
   2  -6   1       80.25       92.62      1.61 o
   3  -6   1        4.69        3.08      0.51 o
   4  -6   1      283.56      291.63      3.87 o
   5  -6   1      184.46      193.31      2.72 o
   6  -6   1      804.97      818.01      9.71 o
   7  -6   1       26.29       20.86      1.04 o
   8  -6   1      224.60      220.08      3.89 o
   9  -6   1        0.76       -1.10      1.69 o
  10  -6   1       85.59       75.30      2.87 o
  11  -6   1        4.53        5.13      1.67 o
  12  -6   1        4.92        2.32      1.49 o
  13  -6   1        0.04       -1.58      1.58 o
  14  -6   1       29.49       34.88      3.11 o
 -12  -5   1       15.18       14.97      5.37 o
 -11  -5   1       20.51       17.45      3.46 o
 -10  -5   1       50.69       60.84      3.72 o
  -9  -5   1        4.43        3.17      1.94 o
  -8  -5   1        0.22        2.50      1.75 o
  -7  -5   1        2.50        3.06      1.71 o
  -6  -5   1       10.58       13.15      1.10 o
  -5  -5   1      677.81      698.68     11.90 o
  -4  -5   1      355.43      357.55      5.62 o
  -3  -5   1      184.17      206.12      3.03 o
  -2  -5   1        1.67        8.50      0.56 o
  -1  -5   1       16.28       15.60      0.68 o
   0  -5   1        3.97        1.59      0.38 o
   1  -5   1        1.21        3.18      0.27 o
   2  -5   1       28.24       30.49      0.79 o
   3  -5   1       16.89       13.26      0.55 o
   4  -5   1       35.37       51.01      1.07 o
   5  -5   1      211.96      217.96      2.92 o
   6  -5   1      183.13      165.58      2.49 o
   7  -5   1      496.78      473.58      6.38 o
   8  -5   1      276.53      270.17      4.16 o
   9  -5   1        2.84        1.01      1.79 o
  10  -5   1        0.01       -0.13      1.22 o
  11  -5   1        9.63        9.44      1.64 o
  12  -5   1        1.01       -0.33      1.47 o
  13  -5   1        2.25        2.06      2.03 o
  14  -5   1        0.02        2.26      2.18 o
 -13  -4   1        8.01        9.42      5.05 o
 -12  -4   1       14.22       15.18      3.59 o
 -11  -4   1        8.08        9.51      3.62 o
 -10  -4   1       75.55       70.40      3.94 o
  -9  -4   1        1.75        1.20      1.61 o
  -8  -4   1       24.02       17.13      2.20 o
  -7  -4   1      504.08      462.68      9.12 o
  -6  -4   1       88.57      110.48      2.76 o
  -5  -4   1       55.08       47.94      2.32 o
  -4  -4   1      110.30      117.42      2.19 o
  -3  -4   1     1843.52     1929.95     22.94 o
  -2  -4   1     1583.68     1659.58     19.74 o
  -1  -4   1       16.91       22.76      0.66 o
   0  -4   1     2125.38     2247.86     20.66 o
   1  -4   1      158.49      160.12      1.88 o
   2  -4   1        6.08        4.90      0.31 o
   3  -4   1       83.76       81.15      1.17 o
   4  -4   1       16.59       15.56      0.57 o
   5  -4   1      513.89      595.14      6.79 o
   6  -4   1       57.58       41.31      1.48 o
   7  -4   1       27.00       20.62      1.07 o
   8  -4   1        7.14        6.40      0.83 o
   9  -4   1       80.46       75.50      2.28 o
  10  -4   1        0.22       -1.14      1.14 o
  11  -4   1       56.95       59.25      2.69 o
  12  -4   1        6.34        3.78      1.87 o
  13  -4   1        1.45       -1.63      2.42 o
  14  -4   1       11.00       16.14      1.78 o
 -13  -3   1        0.43       -2.57      3.14 o
 -12  -3   1        2.10        4.18      3.07 o
 -11  -3   1       48.69       54.27      4.55 o
 -10  -3   1        4.14        7.45      2.11 o
  -9  -3   1       31.62       22.79      2.62 o
  -8  -3   1       17.54       12.18      1.42 o
  -7  -3   1        0.03        0.58      0.55 o
  -6  -3   1        3.75        4.05      0.57 o
  -5  -3   1      120.29      135.52      2.32 o
  -4  -3   1        0.26        1.21      0.44 o
  -3  -3   1      167.95      171.69      2.03 o
  -2  -3   1     2199.74     2129.08     20.43 o
  -1  -3   1     2733.14     2971.33     27.32 o
   0  -3   1       68.35       63.10      0.75 o
   1  -3   1     4485.23     4840.86     48.34 o
   2  -3   1      244.97      284.61      3.14 o
   3  -3   1      279.22      286.74      2.96 o
   4  -3   1     7515.96     7887.80     78.31 o
   5  -3   1     2512.57     2719.37     28.71 o
   6  -3   1      774.37      899.75     10.01 o
   7  -3   1      249.50      260.23      3.50 o
   8  -3   1       82.57       77.09      2.26 o
   9  -3   1       40.98       31.68      1.43 o
  10  -3   1        8.42        3.60      1.08 o
  11  -3   1        9.57        3.51      1.45 o
  12  -3   1       23.05       17.36      2.19 o
  13  -3   1        3.24       -1.29      1.29 o
  14  -3   1        7.51       10.23      3.60 o
 -13  -2   1       50.94       67.33      5.62 o
 -12  -2   1      100.87      117.51     12.59 o
 -11  -2   1      129.59      142.51     17.06 o
 -10  -2   1        0.03       -1.17      1.17 o
  -9  -2   1      136.70      145.02      3.37 o
  -8  -2   1      149.55      130.57      2.67 o
  -7  -2   1      287.33      257.13      3.69 o
  -6  -2   1       13.56        8.15      0.48 o
  -5  -2   1      706.84      765.49      8.94 o
  -4  -2   1      742.64      827.54      9.49 o
  -3  -2   1       70.27       65.81      1.22 o
  -2  -2   1      251.84      279.08      2.78 o
  -1  -2   1     3816.67     4036.24     38.65 o
   0  -2   1      181.20      201.69      2.10 o
   1  -2   1      324.72      342.55      3.32 o
   2  -2   1     2344.40     2568.55     22.78 o
   3  -2   1      436.18      464.54      4.53 o
   4  -2   1      105.05      123.07      1.61 o
   5  -2   1     1487.50     1616.02     17.26 o
   6  -2   1        8.80       14.77      0.98 o
   7  -2   1        3.35        4.85      0.79 o
   8  -2   1      244.49      264.17      3.78 o
   9  -2   1      247.42      244.38      4.20 o
  10  -2   1       25.47       26.80      1.61 o
  11  -2   1      128.15      125.30      5.15 o
  12  -2   1        2.06       -0.01      1.13 o
  13  -2   1        9.88        5.01      3.15 o
  14  -2   1        7.81        4.25      3.23 o
 -14  -1   1        9.26       11.74      5.37 o
 -13  -1   1       10.90       14.47      3.76 o
 -12  -1   1       27.47       23.76      4.59 o
 -11  -1   1      201.13      220.53      6.20 o
 -10  -1   1        8.04       11.30      1.28 o
  -9  -1   1       34.25       23.48      1.38 o
  -8  -1   1        0.02       -0.67      0.67 o
  -7  -1   1      129.16      117.07      1.90 o
  -6  -1   1      504.02      537.41      5.95 o
  -5  -1   1     5158.85     5413.81     56.24 o
  -4  -1   1      817.43      843.66      8.71 o
  -3  -1   1     7273.87     7503.56     70.51 o
  -2  -1   1     6110.84     6145.49     60.58 o
  -1  -1   1      358.78      326.82      6.25 o
   0  -1   1     3818.68     1757.40     90.01 o
   1  -1   1       91.25      101.27      1.70 o
   2  -1   1      516.11      541.34      5.35 o
   3  -1   1      211.29      252.29      2.59 o
   4  -1   1     3866.42     3985.67     43.79 o
   5  -1   1       11.85       14.15      0.87 o
   6  -1   1     1066.07     1115.91     16.00 o
   7  -1   1       19.88       21.41      0.94 o
   8  -1   1       35.63       36.91      2.32 o
   9  -1   1      186.14      175.16      3.67 o
  10  -1   1       15.24       15.78      1.28 o
  11  -1   1       13.06        3.82      3.77 o
  12  -1   1        1.71       -1.28      2.49 o
  13  -1   1        1.93       -1.95      2.93 o
  14  -1   1        2.50        1.31      3.23 o
 -14   0   1       16.07       18.39      3.98 o
 -13   0   1       11.46        8.46      3.58 o
 -12   0   1        0.27       -1.35      1.35 o
 -11   0   1       22.01       22.91      1.85 o
 -10   0   1       55.48       60.04      2.12 o
  -9   0   1        0.35        0.38      0.87 o
  -8   0   1      138.97      125.46      2.26 o
  -7   0   1        0.17       -0.50      0.50 o
  -6   0   1      731.11      703.96      8.33 o
  -5   0   1       34.49       37.94      1.04 o
  -4   0   1      482.18      532.68      5.44 o
  -3   0   1       43.28       25.32      0.57 o
  -2   0   1     1199.39     1338.57     12.86 o
  -1   0   1      306.62      287.62      5.36 o
   1   0   1      227.66      248.20      3.74 o
   2   0   1     2849.03     3166.21     29.25 o
   3   0   1      338.76      337.18      3.95 o
   4   0   1       65.72       59.84      1.99 o
   5   0   1     1405.03     1424.38     16.02 o
   6   0   1      103.96      106.35      3.79 o
   7   0   1      322.81      321.64      4.52 o
   8   0   1       10.43        6.52      0.75 o
   9   0   1      145.58      137.34      7.14 o
  10   0   1      156.24      151.39      8.04 o
  11   0   1       64.98       62.28      3.96 o
  12   0   1       51.32       66.18      4.96 o
  13   0   1        0.95       -0.20      4.13 o
 -14   1   1        3.67        5.34      3.40 o
 -13   1   1        5.07       -0.03      2.21 o
 -12   1   1       36.30       33.62      2.26 o
 -11   1   1       28.45       32.44      2.12 o
 -10   1   1        6.54        5.62      1.21 o
  -9   1   1      106.48       95.80      2.42 o
  -8   1   1       16.95       12.40      0.87 o
  -7   1   1       38.68       49.09      1.29 o
  -6   1   1      304.77      313.54      4.10 o
  -5   1   1      978.72     1063.77     11.51 o
  -4   1   1        1.05        0.80      0.41 o
  -3   1   1        5.24        7.32      0.38 o
  -2   1   1     2574.95     2650.69     26.17 o
  -1   1   1     4639.89     4804.51     57.63 o
   0   1   1     5888.22     6189.02    259.51 o
   1   1   1      779.70      754.16      9.68 o
   2   1   1      271.40      292.22      3.45 o
   3   1   1        3.79        6.48      0.44 o
   4   1   1        2.30        6.57      0.45 o
   5   1   1      230.73      246.53      3.33 o
   6   1   1        4.71        6.43      0.62 o
   7   1   1        9.75       13.21      1.62 o
   8   1   1      153.53      149.60      5.73 o
   9   1   1      493.52      485.63     11.54 o
  10   1   1        1.14        1.16      1.95 o
  11   1   1       32.45       25.69      3.00 o
  12   1   1        5.30        9.16      3.19 o
  13   1   1        3.80       11.37      5.08 o
 -14   2   1        3.32        1.14      2.06 o
 -13   2   1        2.80       -1.89      1.89 o
 -12   2   1        5.89       10.74      2.91 o
 -11   2   1       33.92       30.98      2.11 o
 -10   2   1       28.87       32.32      1.97 o
  -9   2   1       12.46        8.05      0.99 o
  -8   2   1      127.27      130.92      2.38 o
  -7   2   1       19.01       29.26      1.02 o
  -6   2   1      537.71      537.60      6.55 o
  -5   2   1      781.62      809.51      8.92 o
  -4   2   1      593.28      552.98      6.12 o
  -3   2   1      560.20      625.68      6.44 o
  -2   2   1      156.57      161.45      1.80 o
  -1   2   1     4106.72     4508.98    108.38 o
   0   2   1       91.01       93.44      1.48 o
   1   2   1      451.75      452.78      5.85 o
   2   2   1      184.75      186.13      2.61 o
   3   2   1      308.91      325.86      4.44 o
   4   2   1      389.51      396.57      5.46 o
   5   2   1     1233.05     1336.40     17.17 o
   6   2   1      291.58      266.31      4.55 o
   7   2   1      711.57      692.60     11.25 o
   8   2   1      214.34      200.55      5.34 o
   9   2   1       88.20       83.19      3.95 o
  10   2   1       18.57       21.69      2.55 o
  11   2   1       12.50       13.97      2.65 o
  12   2   1       38.85       46.71      4.38 o
  13   2   1       11.02       11.82      5.03 o
 -14   3   1        8.29        9.11      2.64 o
 -13   3   1       40.63       39.65      2.59 o
 -12   3   1        4.07        4.56      1.56 o
 -11   3   1       83.05       83.70      3.15 o
 -10   3   1      121.32      104.85      3.71 o
  -9   3   1        0.10       -0.94      0.94 o
  -8   3   1       72.00       70.06      1.81 o
  -7   3   1      506.50      538.72      6.71 o
  -6   3   1     1392.95     1457.24     15.71 o
  -5   3   1      135.69      138.67      2.10 o
  -4   3   1      111.48      125.52      1.86 o
  -3   3   1      126.41      144.81      1.92 o
  -2   3   1      674.62      650.62      7.37 o
  -1   3   1      738.80      861.35     28.61 o
   0   3   1     1274.33     1358.23     26.43 o
   1   3   1       31.86       30.91      0.87 o
   2   3   1     1189.85     1323.79     16.67 o
   3   3   1     1547.46     1593.50     23.79 o
   4   3   1     1024.98     1216.84     18.49 o
   5   3   1     1000.99     1004.86     15.62 o
   6   3   1       56.89       57.13      2.68 o
   7   3   1       74.11       79.28      2.98 o
   8   3   1      231.73      234.44      5.82 o
   9   3   1        0.15       -0.92      1.50 o
  10   3   1        2.90       -0.84      2.02 o
  11   3   1        5.35        6.23      2.43 o
  12   3   1        1.87        4.79      4.15 o
  13   3   1        0.66       -2.27      4.39 o
 -14   4   1       10.64        9.96      2.15 o
 -13   4   1        0.71       -1.54      1.54 o
 -12   4   1        0.51        0.35      1.42 o
 -11   4   1       11.19        7.86      1.61 o
 -10   4   1       38.22       38.43      2.12 o
  -9   4   1       88.92      104.33      2.64 o
  -8   4   1       54.57       42.97      1.54 o
  -7   4   1      190.42      176.54      2.66 o
  -6   4   1       38.65       36.18      1.07 o
  -5   4   1      128.99      119.05      2.02 o
  -4   4   1        0.26        0.25      0.30 o
  -3   4   1       43.56       45.30      1.12 o
  -2   4   1     2260.85     2483.88     31.04 o
  -1   4   1     1978.31     2395.68     64.73 o
   0   4   1     1095.05     1366.43     57.60 o
   1   4   1        4.36        1.66      0.41 o
   2   4   1       54.45       56.30      1.45 o
   3   4   1      985.68     1136.17     15.87 o
   4   4   1      296.14      258.83      4.66 o
   5   4   1      158.62      190.17      5.70 o
   6   4   1        0.10        1.93      0.92 o
   7   4   1       52.34       50.61      2.46 o
   8   4   1       54.53       57.88      3.20 o
   9   4   1      128.85      144.68      4.62 o
  10   4   1       40.92       45.17      3.00 o
  11   4   1        2.50        5.86      2.99 o
  12   4   1        3.41       -2.99      4.05 o
 -14   5   1       11.65        9.27      1.83 o
 -13   5   1       16.15       13.53      2.03 o
 -12   5   1       24.11       23.79      2.06 o
 -11   5   1        4.12        5.27      1.50 o
 -10   5   1      232.41      222.01      5.33 o
  -9   5   1       20.25       18.85      1.37 o
  -8   5   1       19.08       19.40      1.38 o
  -7   5   1       77.96       81.29      2.13 o
  -6   5   1       61.35       54.15      1.50 o
  -5   5   1      109.77       99.52      1.87 o
  -4   5   1      131.59      118.77      2.78 o
  -3   5   1     2017.32     2455.44     30.82 o
  -2   5   1       26.67       35.19      1.36 o
  -1   5   1      346.25      357.70     12.23 o
   0   5   1       11.21       12.11      0.83 o
   1   5   1      144.09      175.45      3.17 o
   2   5   1       92.95      109.57      2.31 o
   3   5   1       48.03       56.45      1.52 o
   4   5   1       35.41       39.17      1.78 o
   5   5   1       39.93       38.92      1.66 o
   6   5   1       23.34       21.15      1.68 o
   7   5   1      287.26      274.05      7.20 o
   8   5   1        3.88        6.00      1.90 o
   9   5   1       93.66       96.52      3.92 o
  10   5   1       10.37       13.55      2.80 o
  11   5   1        6.60       -1.20      4.91 o
  12   5   1       26.23       22.96      5.74 o
 -14   6   1        4.38       -1.62      1.84 o
 -13   6   1       38.90       44.35      2.62 o
 -12   6   1       13.53       13.74      2.33 o
 -11   6   1       45.99       46.21      2.89 o
 -10   6   1       31.01       35.35      2.60 o
  -9   6   1       12.02        9.21      1.13 o
  -8   6   1       84.32       75.99      2.20 o
  -7   6   1      152.89      151.53      5.77 o
  -6   6   1      152.79      142.51      2.62 o
  -5   6   1      196.03      192.40      3.88 o
  -4   6   1       14.99       16.26      0.93 o
  -3   6   1      184.75      225.24      3.81 o
  -2   6   1     1658.29     1852.45     27.74 o
  -1   6   1        1.61        4.85      0.74 o
   0   6   1        1.33        0.33      0.67 o
   1   6   1       56.15       53.25      1.55 o
   2   6   1       10.31       17.68      0.93 o
   3   6   1      779.86      779.05     11.28 o
   4   6   1      319.07      294.71      5.81 o
   5   6   1        0.09       -0.59      0.98 o
   6   6   1       16.24       14.56      1.65 o
   7   6   1       20.22       19.29      2.23 o
   8   6   1        7.79        7.25      3.09 o
   9   6   1       26.17       27.48      3.66 o
  10   6   1       28.43       28.78      3.41 o
  11   6   1        2.41        0.78      2.86 o
  12   6   1        1.37       -1.30      4.55 o
 -13   7   1       10.40        9.31      2.21 o
 -12   7   1       86.19       88.79      3.25 o
 -11   7   1       17.70       22.03      1.51 o
 -10   7   1        2.34       -0.32      1.00 o
  -9   7   1      169.17      179.57      3.97 o
  -8   7   1       44.97       77.90      7.14 o
  -7   7   1      129.04      133.11      4.77 o
  -6   7   1        3.63        1.70      0.83 o
  -5   7   1      571.28      599.68      9.13 o
  -4   7   1        0.00       -0.62      0.67 o
  -3   7   1        0.46       -0.02      0.71 o
  -2   7   1        3.15        0.38      0.72 o
  -1   7   1      491.97      542.31      8.78 o
   0   7   1        7.48       12.39      1.09 o
   1   7   1        9.61       10.67      0.86 o
   2   7   1      210.48      214.17      3.92 o
   3   7   1       86.79       85.96      2.16 o
   4   7   1      430.12      429.77      6.80 o
   5   7   1       14.60       14.63      1.65 o
   6   7   1      170.12      161.44      5.17 o
   7   7   1       32.70       31.68      3.31 o
   8   7   1        3.49        4.31      2.70 o
   9   7   1       19.41       14.76      3.31 o
  10   7   1       32.42       37.24      3.64 o
  11   7   1        1.08        2.08      2.87 o
 -13   8   1        0.16       -1.24      1.24 o
 -12   8   1       11.85       14.16      1.54 o
 -11   8   1      104.25      110.49      3.17 o
 -10   8   1        0.61       -0.88      0.88 o
  -9   8   1        7.73        5.31      2.32 o
  -8   8   1       85.39       88.10      4.03 o
  -7   8   1       26.61       25.77      3.03 o
  -6   8   1       26.46       10.12      1.97 o
  -5   8   1       87.43       69.35      2.31 o
  -4   8   1       27.15       31.49      1.57 o
  -3   8   1        0.21        1.07      0.87 o
  -2   8   1       32.20       32.70      1.47 o
  -1   8   1        0.03       -0.22      0.78 o
   0   8   1      225.65      245.40      4.75 o
   1   8   1       77.30       84.39      4.06 o
   2   8   1       62.89       54.72      1.95 o
   3   8   1      122.38      120.22      2.74 o
   4   8   1      124.07      122.88      3.67 o
   5   8   1      692.40      688.16     18.76 o
   6   8   1       25.69       29.84      3.14 o
   7   8   1        0.19       -2.41      2.41 o
   8   8   1        0.95        1.93      2.60 o
   9   8   1        0.59        1.28      2.92 o
  10   8   1        0.22       -0.69      6.26 o
 -13   9   1        4.20        4.14      3.16 o
 -12   9   1       29.00       32.45      4.10 o
 -11   9   1       20.14       22.70      3.58 o
 -10   9   1        2.36        0.02      2.50 o
  -9   9   1        5.67        1.66      2.08 o
  -8   9   1       40.13       37.46      3.39 o
  -7   9   1      221.59      225.17      6.58 o
  -6   9   1        3.21       -2.02      2.02 o
  -5   9   1      456.41      403.95      8.34 o
  -4   9   1      269.40      247.52      5.04 o
  -3   9   1       41.55       40.87      1.78 o
  -2   9   1      144.43      148.23      3.80 o
  -1   9   1       32.25       37.51      1.68 o
   0   9   1     1233.45     1157.04     18.46 o
   1   9   1      972.60      995.93     22.19 o
   2   9   1      126.35      121.68      3.24 o
   3   9   1       76.76       69.49      2.83 o
   4   9   1      445.55      457.79     20.27 o
   5   9   1       11.45        8.89      2.44 o
   6   9   1       97.17       85.80      4.88 o
   7   9   1        0.40       -2.43      2.43 o
   8   9   1       11.85       12.21      3.21 o
   9   9   1        9.41        7.53      3.91 o
  10   9   1        5.54        6.45      3.89 o
 -12  10   1        3.30        1.85      2.95 o
 -11  10   1       12.28        9.28      3.18 o
 -10  10   1        0.06       -2.41      2.41 o
  -9  10   1       70.77       71.38      5.03 o
  -8  10   1       81.86       88.66      4.23 o
  -7  10   1       36.02       40.02      2.82 o
  -6  10   1       20.41       21.81      2.25 o
  -5  10   1        1.09       -0.39      1.43 o
  -4  10   1      470.77      403.97      8.36 o
  -3  10   1      356.21      330.60      7.07 o
  -2  10   1       30.49       28.70      1.88 o
  -1  10   1        0.06       -1.19      1.19 o
   0  10   1       90.62       83.16      3.61 o
   1  10   1      776.91      762.23     16.46 o
   2  10   1      102.22      102.48      5.43 o
   3  10   1       32.54       30.67      2.55 o
   4  10   1       16.68       16.99      5.07 o
   5  10   1       14.19        7.24      2.88 o
   6  10   1       56.69       64.82      5.20 o
   7  10   1       17.46       18.47      3.88 o
   8  10   1       45.74       63.81      4.90 o
   9  10   1       28.08       35.56      4.40 o
 -12  11   1       18.38       11.73      3.48 o
 -11  11   1       32.42       46.78      4.47 o
 -10  11   1        4.49        5.15      2.64 o
  -9  11   1        0.55       -1.18      2.06 o
  -8  11   1       14.55        9.98      2.18 o
  -7  11   1        5.93        3.32      2.39 o
  -6  11   1        4.27        1.75      1.74 o
  -5  11   1       74.87       56.75      5.16 o
  -4  11   1       37.90       39.02      2.89 o
  -3  11   1       40.37       34.49      2.42 o
  -2  11   1       10.39        7.65      1.61 o
  -1  11   1       68.73       76.18      3.55 o
   0  11   1       13.53       11.56      2.00 o
   1  11   1      169.11      167.55      5.29 o
   2  11   1        0.51       -0.90      3.49 o
   3  11   1      150.03      146.38      8.86 o
   4  11   1       68.75       68.00      6.71 o
   5  11   1        0.30       -2.33      2.33 o
   6  11   1        0.03        0.07      2.54 o
   7  11   1        6.62        6.01      2.89 o
   8  11   1       15.77       27.62      6.69 o
 -11  12   1        0.57       -0.13      4.23 o
 -10  12   1        1.30        1.35      4.21 o
  -9  12   1        0.68        1.28      3.00 o
  -8  12   1       14.01       12.11      3.07 o
  -7  12   1       28.78       34.01      3.68 o
  -6  12   1       15.33        9.30      2.71 o
  -5  12   1       40.14       35.47      3.35 o
  -4  12   1      126.05      109.16      9.22 o
  -3  12   1        0.14       -1.94      1.94 o
  -2  12   1       14.28       12.77      2.41 o
  -1  12   1        3.38        4.83      2.09 o
   0  12   1       14.57       20.42      2.58 o
   1  12   1       11.35       11.82      2.26 o
   2  12   1        0.81       -0.62      1.94 o
   3  12   1       44.93       42.90      5.69 o
   4  12   1       12.21       14.02      4.87 o
   5  12   1        0.31       -2.33      2.42 o
   6  12   1        0.68       -3.33      4.66 o
   7  12   1        0.07       -2.06      5.16 o
 -10  13   1        0.81        4.52      4.58 o
  -9  13   1        0.07        0.40      4.18 o
  -8  13   1        0.01       -2.80      2.80 o
  -7  13   1       15.99       16.61      3.35 o
  -6  13   1        4.77        0.45      3.07 o
  -5  13   1        0.55       -2.57      3.15 o
  -4  13   1        9.91        8.88      2.41 o
  -3  13   1       61.41       64.19      4.27 o
  -2  13   1       46.00       45.53      3.50 o
  -1  13   1        0.56       -1.17      1.99 o
   0  13   1       13.34       12.03      2.39 o
   1  13   1        7.16       12.55      2.48 o
   2  13   1       40.64       35.20      5.00 o
   3  13   1        2.83        1.06      2.30 o
   4  13   1        4.64        1.77      4.87 o
   5  13   1        7.61       11.19      5.11 o
   6  13   1        5.89       -4.42      4.95 o
  -9  14   1        0.29        4.18      4.63 o
  -8  14   1       40.30       51.39      4.86 o
  -7  14   1       10.90       16.99      4.13 o
  -6  14   1        1.24       -0.59      2.54 o
  -5  14   1        1.02       -0.72      2.42 o
  -4  14   1       29.75       33.06      3.44 o
  -3  14   1       19.73       17.14      2.85 o
  -2  14   1        2.80        7.14      2.42 o
  -1  14   1        0.47       -2.00      2.00 o
   0  14   1        3.91        7.33      2.40 o
   1  14   1       30.76       35.60      5.90 o
   2  14   1       89.72       92.13      8.62 o
   3  14   1        4.44        2.94      4.68 o
   4  14   1        0.91       -4.66      4.66 o
   5  14   1        0.32        0.13      5.05 o
  -8  15   1        6.72       13.56      3.97 o
  -7  15   1        2.28        3.74      3.14 o
  -6  15   1       14.56       13.93      6.48 o
  -5  15   1        0.27       -2.22      2.57 o
  -4  15   1        4.28        3.46      2.63 o
  -3  15   1        0.38       -0.35      2.41 o
  -2  15   1       12.68       16.29      2.87 o
  -1  15   1        7.80       13.70      5.16 o
   0  15   1        0.52       -4.10      4.10 o
   1  15   1       10.31        1.45      4.68 o
   2  15   1       28.47       21.56      5.95 o
   3  15   1       24.82       29.28      6.37 o
  -6  16   1       38.76       48.36      5.79 o
  -5  16   1        4.58        2.58      3.18 o
  -4  16   1        2.94       -0.81      2.82 o
  -3  16   1        1.74       -4.95      4.95 o
  -2  16   1        0.13       -4.76      4.76 o
  -1  16   1        0.02       -3.94      5.05 o
   0  16   1       51.73       54.17      8.09 o
   1  16   1       37.51       31.24      7.06 o
  -2 -17   2        5.74        3.55      6.07 o
  -1 -17   2        1.19       -2.89      2.89 o
   0 -17   2       19.71       19.22      3.71 o
   1 -17   2        1.66        3.06      2.97 o
   2 -17   2       17.08       18.44      3.78 o
   3 -17   2        0.02       -3.04      3.98 o
   4 -17   2       14.01       11.39      3.49 o
   5 -17   2        2.81       -2.05      4.11 o
   6 -17   2       20.45       16.98      5.21 o
   7 -17   2        8.53       10.98      5.11 o
  -4 -16   2        1.22        6.85      6.30 o
  -3 -16   2       10.49        7.64      6.08 o
  -2 -16   2        6.50        5.58      5.42 o
  -1 -16   2       27.12       31.10      4.15 o
   0 -16   2       23.85       21.17      3.57 o
   1 -16   2        0.74       -0.45      2.82 o
   2 -16   2       12.77       15.73      3.27 o
   3 -16   2        0.70        0.16      3.21 o
   4 -16   2        0.68       -1.40      2.59 o
   5 -16   2        3.39       -1.30      3.80 o
   6 -16   2        0.81       -2.92      2.92 o
   7 -16   2       80.24       93.77      8.54 o
   8 -16   2       53.30       61.61      7.25 o
  -5 -15   2        2.92        1.24      3.36 o
  -4 -15   2       19.29       21.90      7.01 o
  -3 -15   2        1.19        4.63      5.45 o
  -2 -15   2        7.72       18.97      5.85 o
  -1 -15   2        4.57        9.68      5.13 o
   0 -15   2       11.42        7.25      2.93 o
   1 -15   2        6.39        9.17      2.99 o
   2 -15   2        4.75        1.16      2.64 o
   3 -15   2       14.85       18.03      3.36 o
   4 -15   2       22.81       30.00      3.84 o
   5 -15   2        0.00        2.03      2.78 o
   6 -15   2        1.72        0.28      2.86 o
   7 -15   2       12.69       11.48      4.34 o
   8 -15   2       10.33       14.65      4.95 o
   9 -15   2        1.88       -1.19      3.99 o
  -6 -14   2        3.41       -0.01      3.43 o
  -5 -14   2       11.70       12.76      3.47 o
  -4 -14   2        9.51        9.05      4.35 o
  -3 -14   2       14.14       13.15      3.27 o
  -2 -14   2       62.02       60.49      7.09 o
  -1 -14   2        4.70        5.45      4.60 o
   0 -14   2        2.50        2.62      4.02 o
   1 -14   2       48.17       47.72      5.62 o
   2 -14   2        1.29        1.62      2.39 o
   3 -14   2        1.82        1.91      1.84 o
   4 -14   2       46.93       51.39      3.50 o
   5 -14   2       42.04       51.57      6.03 o
   6 -14   2       60.25       58.01      3.64 o
   7 -14   2       60.80       77.91      4.36 o
   8 -14   2      101.51      110.02      6.17 o
   9 -14   2        0.07       -0.03      4.19 o
  10 -14   2       15.38       17.15      3.68 o
  -8 -13   2       60.17       85.35      6.49 o
  -7 -13   2       10.55        9.34      3.69 o
  -6 -13   2        1.04        1.27      3.04 o
  -5 -13   2        1.58        1.72      2.90 o
  -4 -13   2       26.63       23.29      3.52 o
  -3 -13   2      102.46       98.46      5.64 o
  -2 -13   2       12.88        7.38      3.01 o
  -1 -13   2       93.59       87.08      7.67 o
   0 -13   2       30.10       36.59      3.62 o
   1 -13   2       17.94       14.01      2.82 o
   2 -13   2       25.47       24.06      2.49 o
   3 -13   2       46.91       47.34      3.07 o
   4 -13   2        1.62       -1.84      2.12 o
   5 -13   2      103.38      111.19      4.71 o
   6 -13   2        9.58        8.75      2.22 o
   7 -13   2       28.37       30.77      2.97 o
   8 -13   2        6.03        6.08      2.65 o
   9 -13   2        0.00       -2.53      2.53 o
  10 -13   2       23.94       25.96      4.70 o
  11 -13   2        5.18        1.74      3.07 o
  -9 -12   2        2.12       -3.68      5.95 o
  -8 -12   2       35.14       40.17      4.80 o
  -7 -12   2       15.76       16.11      3.67 o
  -6 -12   2       17.44       12.67      3.32 o
  -5 -12   2        9.59        6.11      2.95 o
  -4 -12   2      373.14      352.28     11.47 o
  -3 -12   2      219.19      197.75      6.26 o
  -2 -12   2        0.18       -1.75      1.75 o
  -1 -12   2        5.43        2.59      1.85 o
   0 -12   2      183.04      185.54      7.26 o
   1 -12   2       66.07       70.06      4.44 o
   2 -12   2      101.47       95.79      4.93 o
   3 -12   2       49.71       56.19      4.36 o
   4 -12   2       99.95      104.37      4.30 o
   5 -12   2        0.48        0.64      1.79 o
   6 -12   2       27.26       28.64      2.72 o
   7 -12   2       45.38       51.62      3.32 o
   8 -12   2       14.98       14.77      3.21 o
   9 -12   2        0.07        1.50      2.57 o
  10 -12   2       32.91       30.39      5.03 o
  11 -12   2        4.25        6.34      4.25 o
  12 -12   2        0.14        5.53      3.40 o
  -9 -11   2        6.16        5.91      3.76 o
  -8 -11   2       50.08       43.81      4.78 o
  -7 -11   2       37.54       33.43      4.04 o
  -6 -11   2       60.18       52.94      5.03 o
  -5 -11   2        0.51        0.67      3.64 o
  -4 -11   2        5.85        3.68      1.93 o
  -3 -11   2        0.02       -1.63      1.63 o
  -2 -11   2        3.67       -0.33      1.63 o
  -1 -11   2        0.01        0.84      1.63 o
   0 -11   2        2.41        4.47      1.56 o
   1 -11   2       44.22       42.57      3.06 o
   2 -11   2      151.26      134.58      4.07 o
   3 -11   2       10.62        9.71      1.76 o
   4 -11   2        2.53       -0.12      1.61 o
   5 -11   2        0.53       -1.59      1.59 o
   6 -11   2        0.35       -1.74      1.74 o
   7 -11   2        0.09       -1.13      1.69 o
   8 -11   2      106.98      114.85      2.89 o
   9 -11   2       10.03        6.12      1.98 o
  10 -11   2        1.63        1.30      1.26 o
  11 -11   2       42.65       46.08      2.44 o
  12 -11   2       23.57       33.87      3.60 o
 -10 -10   2       11.33       12.43      5.08 o
  -9 -10   2        0.14        0.52      3.35 o
  -8 -10   2       12.41       10.16      3.56 o
  -7 -10   2       69.61       64.45      4.90 o
  -6 -10   2      139.47      140.00      5.36 o
  -5 -10   2      231.86      234.03      6.92 o
  -4 -10   2      120.62      115.66      4.40 o
  -3 -10   2       12.10       12.00      1.68 o
  -2 -10   2       50.96       49.56      2.21 o
  -1 -10   2       11.81        9.02      1.30 o
   0 -10   2      313.85      309.20      5.89 o
   1 -10   2        1.03       -0.18      1.08 o
   2 -10   2      168.37      141.81      4.48 o
   3 -10   2      363.01      318.48      6.70 o
   4 -10   2       65.50       66.34      4.40 o
   5 -10   2     1150.06     1119.56     17.47 o
   6 -10   2      222.95      195.53      4.10 o
   7 -10   2       27.11       30.84      1.60 o
   8 -10   2       23.15       27.73      1.62 o
   9 -10   2        1.74        2.42      1.90 o
  10 -10   2        0.23       -0.49      1.36 o
  11 -10   2        0.75        2.37      1.87 o
  12 -10   2        5.35        9.93      2.20 o
  13 -10   2       18.74       20.10      2.67 o
 -11  -9   2        0.01        0.34      4.44 o
 -10  -9   2        0.67       -0.38      3.53 o
  -9  -9   2        0.03       -0.49      3.10 o
  -8  -9   2       16.40       19.28      6.40 o
  -7  -9   2       17.89       11.81      2.50 o
  -6  -9   2       29.60       29.99      2.81 o
  -5  -9   2       10.48        9.24      1.96 o
  -4  -9   2        1.46        0.74      1.07 o
  -3  -9   2       49.70       48.97      2.09 o
  -2  -9   2        3.04        2.74      0.89 o
  -1  -9   2       29.60       26.26      1.69 o
   0  -9   2       19.25       28.23      1.63 o
   1  -9   2        0.14       -0.81      0.88 o
   2  -9   2      312.74      314.07      6.95 o
   3  -9   2       64.50       65.36      2.19 o
   4  -9   2       26.75       29.28      1.18 o
   5  -9   2        0.04       -0.01      0.88 o
   6  -9   2      409.89      383.07      6.22 o
   7  -9   2      518.69      504.70      7.94 o
   8  -9   2      161.76      153.71      3.38 o
   9  -9   2      239.67      234.03      4.86 o
  10  -9   2        7.62        7.62      1.67 o
  11  -9   2       44.01       39.86      2.43 o
  12  -9   2       12.19       11.46      1.94 o
  13  -9   2        7.22        7.47      1.94 o
 -11  -8   2        4.54       -4.34      4.47 o
 -10  -8   2       54.35       52.69      5.90 o
  -9  -8   2       18.72       23.65      4.64 o
  -8  -8   2        0.02        0.37      2.35 o
  -7  -8   2       56.01       48.03      3.18 o
  -6  -8   2        0.43       -1.54      1.61 o
  -5  -8   2       65.58       61.42      2.69 o
  -4  -8   2        0.16       -0.23      0.74 o
  -3  -8   2      205.32      213.95      3.91 o
  -2  -8   2      261.62      290.62      4.58 o
  -1  -8   2       11.84       13.03      0.88 o
   0  -8   2       17.11       14.30      0.88 o
   1  -8   2        8.64        7.12      0.76 o
   2  -8   2      121.66      124.90      2.19 o
   3  -8   2      218.82      242.28      6.25 o
   4  -8   2       58.93       56.97      1.47 o
   5  -8   2      227.14      197.63      2.99 o
   6  -8   2      111.57      116.72      2.24 o
   7  -8   2       10.08       12.91      1.13 o
   8  -8   2       54.34       60.66      2.09 o
   9  -8   2      158.39      150.08      4.49 o
  10  -8   2        0.24        0.33      1.31 o
  11  -8   2        3.57        6.36      1.60 o
  12  -8   2        7.52        6.92      1.74 o
  13  -8   2        3.07        2.71      1.79 o
 -12  -7   2        0.17       -1.75      4.73 o
 -11  -7   2        0.36        0.40      4.31 o
 -10  -7   2       11.62        9.61      2.94 o
  -9  -7   2        0.17        1.65      2.14 o
  -8  -7   2        0.15       -1.83      1.85 o
  -7  -7   2        2.28       -1.38      1.70 o
  -6  -7   2       34.16       27.27      2.37 o
  -5  -7   2      180.64      179.60      3.51 o
  -4  -7   2       93.09       96.69      2.15 o
  -3  -7   2      734.50      773.72      9.79 o
  -2  -7   2       24.07       13.78      0.83 o
  -1  -7   2      504.24      581.77      7.89 o
   0  -7   2      232.98      295.61      4.21 o
   1  -7   2      482.45      516.03      6.21 o
   2  -7   2      372.36      364.43      5.19 o
   3  -7   2      189.84      188.51      2.76 o
   4  -7   2      165.95      185.92      2.73 o
   5  -7   2       16.78       15.37      0.78 o
   6  -7   2      123.71      116.99      2.33 o
   7  -7   2        2.07        4.63      1.18 o
   8  -7   2      182.47      167.30      3.29 o
   9  -7   2        2.00        6.01      1.32 o
  10  -7   2        8.20        7.61      2.00 o
  11  -7   2       16.81       12.93      1.77 o
  12  -7   2        0.33       -0.56      1.46 o
  13  -7   2        1.11        0.59      1.59 o
  14  -7   2        1.94       -2.44      2.44 o
 -12  -6   2       27.86       26.50      6.27 o
 -11  -6   2        5.00        1.48      3.01 o
 -10  -6   2       43.16       41.15      3.49 o
  -9  -6   2      106.86      114.26      4.93 o
  -8  -6   2        2.21        2.01      1.75 o
  -7  -6   2       27.04       22.33      2.41 o
  -6  -6   2        1.44        0.06      0.88 o
  -5  -6   2       17.04       26.41      1.40 o
  -4  -6   2       78.56       84.92      2.03 o
  -3  -6   2      201.11      195.31      3.02 o
  -2  -6   2     1286.36     1331.76     14.45 o
  -1  -6   2      303.44      305.38      3.50 o
   0  -6   2        1.70        2.24      0.32 o
   1  -6   2        0.03        0.17      0.30 o
   2  -6   2     1790.65     1890.89     21.23 o
   3  -6   2      399.18      464.80      5.40 o
   4  -6   2      375.92      420.90      5.01 o
   5  -6   2       72.23       72.75      1.45 o
   6  -6   2       50.13       45.57      1.33 o
   7  -6   2       16.48       18.78      0.99 o
   8  -6   2      223.13      201.44      3.42 o
   9  -6   2      256.54      222.51      5.22 o
  10  -6   2       60.86       59.65      2.61 o
  11  -6   2       20.11       21.46      1.90 o
  12  -6   2        9.04        4.55      1.91 o
  13  -6   2       44.98       46.77      3.14 o
  14  -6   2       48.36       57.08      5.52 o
 -12  -5   2       64.53       72.11      5.58 o
 -11  -5   2        0.65        0.49      2.72 o
 -10  -5   2       78.74       76.63      3.76 o
  -9  -5   2       21.04       16.40      2.48 o
  -8  -5   2      150.98      149.66      6.44 o
  -7  -5   2      505.58      505.16     11.73 o
  -6  -5   2      535.57      518.50     10.10 o
  -5  -5   2      175.92      184.87      2.98 o
  -4  -5   2        5.18        5.93      0.46 o
  -3  -5   2      458.41      494.29      5.62 o
  -2  -5   2       53.93       51.93      0.89 o
  -1  -5   2      249.24      260.42      2.98 o
   0  -5   2        9.08       20.41      0.52 o
   1  -5   2      669.58      657.01      6.68 o
   2  -5   2       90.46      110.13      1.74 o
   3  -5   2      133.15      149.27      1.91 o
   4  -5   2      789.69      835.78      8.84 o
   5  -5   2      130.34      135.66      2.08 o
   6  -5   2      456.13      496.25      6.21 o
   7  -5   2       81.68       78.91      1.83 o
   8  -5   2       12.03        9.15      0.95 o
   9  -5   2      186.04      153.25      3.35 o
  10  -5   2       64.73       62.07      2.30 o
  11  -5   2       36.52       35.84      2.79 o
  12  -5   2       34.64       48.84      3.01 o
  13  -5   2       31.49       26.83      2.54 o
  14  -5   2        4.79        8.94      3.55 o
 -13  -4   2        2.14        0.86      3.38 o
 -12  -4   2       11.59       19.74      3.98 o
 -11  -4   2        1.72        3.46      2.88 o
 -10  -4   2       15.05       19.27      2.34 o
  -9  -4   2        4.36        3.74      1.69 o
  -8  -4   2        0.70       -0.87      0.87 o
  -7  -4   2      812.82      804.21     10.24 o
  -6  -4   2        0.58        1.23      0.87 o
  -5  -4   2       91.71      102.23      1.85 o
  -4  -4   2      388.60      391.76      4.84 o
  -3  -4   2       71.77       65.49      1.09 o
  -2  -4   2       50.78       62.75      0.96 o
  -1  -4   2      386.29      406.05      4.20 o
   0  -4   2      349.03      399.31      3.97 o
   1  -4   2      272.50      277.25      2.75 o
   2  -4   2      573.51      555.92      5.44 o
   3  -4   2      206.31      196.44      2.22 o
   4  -4   2      400.01      484.16      5.32 o
   5  -4   2      558.79      604.62      6.90 o
   6  -4   2       51.57       47.42      1.26 o
   7  -4   2       32.60       35.67      1.11 o
   8  -4   2       21.87       22.85      1.30 o
   9  -4   2       16.15       12.27      1.18 o
  10  -4   2        0.02        0.46      0.98 o
  11  -4   2       69.49       71.95      2.81 o
  12  -4   2        1.99        1.52      1.33 o
  13  -4   2        3.69        1.65      1.93 o
  14  -4   2        0.01        0.98      3.09 o
 -13  -3   2       53.86       58.75      5.25 o
 -12  -3   2      181.02      214.37      9.16 o
 -11  -3   2      111.86      124.67      6.47 o
 -10  -3   2        3.64        2.52      1.07 o
  -9  -3   2       34.55       42.55      1.72 o
  -8  -3   2       61.85       65.20      1.95 o
  -7  -3   2      821.20      824.64      9.84 o
  -6  -3   2        0.11        0.86      0.46 o
  -5  -3   2      746.23      721.35      8.05 o
  -4  -3   2      458.03      417.49      5.11 o
  -3  -3   2      217.94      213.54      2.42 o
  -2  -3   2      962.82     1036.42      9.78 o
  -1  -3   2     1602.96     1684.38     15.04 o
   0  -3   2       34.75       24.19      0.71 o
   1  -3   2     4484.76     4794.45     42.33 o
   2  -3   2      769.27      798.79      7.59 o
   3  -3   2      726.23      827.01      7.61 o
   4  -3   2      260.11      251.26      2.85 o
   5  -3   2       62.20       79.89      1.44 o
   6  -3   2      282.30      288.03      3.67 o
   7  -3   2       50.24       46.70      1.24 o
   8  -3   2        7.09        5.80      0.81 o
   9  -3   2       24.21       23.02      1.29 o
  10  -3   2       11.24       12.31      1.33 o
  11  -3   2        0.01       -1.54      1.54 o
  12  -3   2        0.00       -2.06      2.42 o
  13  -3   2        0.63       -2.66      2.67 o
  14  -3   2       23.86       26.28      4.22 o
 -13  -2   2       19.97       27.30      4.26 o
 -12  -2   2        3.72        5.87      1.66 o
 -11  -2   2        4.54        7.80      1.95 o
 -10  -2   2        0.24        0.43      1.14 o
  -9  -2   2        0.41       -0.89      0.89 o
  -8  -2   2       90.62       86.86      1.99 o
  -7  -2   2        7.36        3.82      0.63 o
  -6  -2   2      232.03      219.66      2.96 o
  -5  -2   2      259.34      223.12      2.90 o
  -4  -2   2      159.66      171.81      2.18 o
  -3  -2   2      730.92      744.32      7.09 o
  -2  -2   2    25720.20    25635.96    218.26 o
  -1  -2   2        7.19       15.33      0.41 o
   0  -2   2     1399.31     1611.37     15.53 o
   1  -2   2    15596.93    15409.81    147.32 o
   2  -2   2      371.11      366.00      4.13 o
   3  -2   2       77.69       87.07      1.12 o
   4  -2   2       37.72       43.01      0.89 o
   5  -2   2      850.07      874.50     10.13 o
   6  -2   2        1.90        0.21      0.44 o
   7  -2   2      197.87      179.68      2.76 o
   8  -2   2       21.04       18.97      1.02 o
   9  -2   2       49.54       44.28      1.69 o
  10  -2   2       29.54       32.80      1.67 o
  11  -2   2       12.72        9.85      2.49 o
  12  -2   2        0.12       -1.17      2.60 o
  13  -2   2        2.13        1.88      3.02 o
  14  -2   2        0.01       -1.30      4.26 o
 -14  -1   2        0.84       -1.98      4.42 o
 -13  -1   2      104.32      109.22      5.62 o
 -12  -1   2       78.84       84.54      3.20 o
 -11  -1   2       29.88       28.57      2.06 o
 -10  -1   2        0.75        1.32      1.11 o
  -9  -1   2        0.54       -0.92      0.92 o
  -8  -1   2       97.27       88.35      1.87 o
  -7  -1   2        7.35        4.03      0.71 o
  -6  -1   2      799.88      768.30      8.63 o
  -5  -1   2      368.21      449.00      5.23 o
  -4  -1   2     1882.67     1919.61     20.23 o
  -3  -1   2     4032.87     4070.53     38.45 o
  -2  -1   2    23422.99    24167.72    238.44 o
  -1  -1   2     1667.24     1762.09     16.30 o
   0  -1   2      177.73      185.20      2.12 o
   1  -1   2     3523.51     3532.42     39.54 o
   2  -1   2     1681.92     1835.47     17.71 o
   3  -1   2       13.43       11.95      0.47 o
   4  -1   2        0.17       -0.31      0.31 o
   5  -1   2        0.23       -0.63      1.02 o
   6  -1   2       40.18       37.36      1.03 o
   7  -1   2       22.49       24.10      1.23 o
   8  -1   2        3.57        0.30      0.72 o
   9  -1   2      550.61      548.96     13.47 o
  10  -1   2       46.26       49.91      3.19 o
  11  -1   2      119.20      142.49      7.07 o
  12  -1   2        1.20       -0.89      2.61 o
  13  -1   2        3.52        0.08      2.86 o
 -14   0   2        4.44        6.69      1.57 o
 -13   0   2        4.20        4.68      2.44 o
 -12   0   2        7.38        5.90      2.12 o
 -11   0   2      115.06      117.45      4.28 o
 -10   0   2        0.01       -1.16      1.26 o
  -9   0   2      469.63      452.76      6.82 o
  -8   0   2       83.62       82.24      1.94 o
  -7   0   2       20.08       21.28      0.98 o
  -6   0   2       75.04       72.99      1.60 o
  -5   0   2      844.66      883.15      9.68 o
  -4   0   2     2025.72     2167.43     20.79 o
  -3   0   2      185.89      163.97      1.89 o
  -2   0   2     4728.69     4820.75     45.50 o
  -1   0   2       92.19      110.37      1.39 o
   0   0   2     1988.59     2114.50     30.98 o
   1   0   2     8186.61     8304.02     90.27 o
   2   0   2     3797.09     3913.89     41.35 o
   3   0   2       62.78       80.13      1.10 o
   4   0   2       23.93       32.64      0.83 o
   5   0   2       61.00       81.27      3.54 o
   6   0   2       90.10       98.27      2.33 o
   7   0   2      680.45      690.96     10.31 o
   8   0   2      138.61      122.60      3.45 o
   9   0   2      343.23      344.97      8.99 o
  10   0   2        5.30        5.77      2.01 o
  11   0   2       12.33       11.80      4.91 o
  12   0   2       30.07       30.46      3.80 o
  13   0   2        4.03        4.63      4.55 o
 -14   1   2        0.01        1.71      2.45 o
 -13   1   2        8.01        7.30      2.32 o
 -12   1   2        5.91        6.08      2.41 o
 -11   1   2        0.10       -1.30      1.30 o
 -10   1   2        5.08        7.79      1.40 o
  -9   1   2        0.02        0.76      0.92 o
  -8   1   2      627.07      603.46      7.94 o
  -7   1   2       16.03       15.61      0.85 o
  -6   1   2      849.51      787.87      9.25 o
  -5   1   2      916.37     1008.11     11.50 o
  -4   1   2        2.56       -0.29      0.29 o
  -3   1   2       57.89       62.93      0.88 o
  -2   1   2     1984.53     2082.30     20.67 o
  -1   1   2     6922.85     7303.47    104.71 o
   1   1   2      693.18      814.98     12.68 o
   2   1   2     1876.59     1949.39     24.64 o
   3   1   2      110.44      126.87      1.85 o
   4   1   2      183.78      213.32      2.98 o
   5   1   2      127.62      147.88      2.23 o
   6   1   2      115.63      137.71      2.89 o
   7   1   2      907.45      872.90     13.99 o
   8   1   2      219.61      203.35      5.95 o
   9   1   2      404.56      403.05     10.01 o
  10   1   2       21.61       25.98      2.64 o
  11   1   2        0.01        3.09      2.33 o
  12   1   2       12.98        8.68      4.21 o
  13   1   2        2.55        1.43      4.26 o
 -14   2   2       10.57        5.99      1.78 o
 -13   2   2       17.72       18.62      2.17 o
 -12   2   2        0.03        0.05      1.43 o
 -11   2   2      130.83      119.92      3.82 o
 -10   2   2        7.26        6.08      1.38 o
  -9   2   2      585.54      521.48      8.16 o
  -8   2   2        0.28       -0.06      0.73 o
  -7   2   2       49.88       41.24      1.19 o
  -6   2   2      100.45       88.22      1.85 o
  -5   2   2       68.80       64.12      1.28 o
  -4   2   2        0.27       -0.26      0.26 o
  -3   2   2       24.21       29.90      0.76 o
  -2   2   2      877.33      893.28      9.96 o
  -1   2   2        0.50        3.59      2.31 o
   0   2   2     5002.21     5685.45    187.35 o
   1   2   2      113.68      146.80      2.16 o
   2   2   2       55.88       96.87      1.78 o
   3   2   2     2678.55     2755.76     37.54 o
   4   2   2       63.41       98.50      1.92 o
   5   2   2        0.26       -0.90      0.90 o
   6   2   2      133.07      148.31      9.06 o
   7   2   2       16.25       19.19      1.32 o
   8   2   2      371.27      358.76      8.88 o
   9   2   2       45.37       50.70      4.37 o
  10   2   2        0.00        2.44      1.94 o
  11   2   2       49.88       53.14      4.65 o
  12   2   2        4.48        2.03      3.27 o
  13   2   2        3.55       -0.71      4.31 o
 -14   3   2       26.57       32.44      2.33 o
 -13   3   2        0.00       -0.87      1.53 o
 -12   3   2       37.02       40.04      2.45 o
 -11   3   2        7.02        5.65      1.51 o
 -10   3   2       24.88       23.78      1.79 o
  -9   3   2        3.68        1.04      0.93 o
  -8   3   2      241.80      246.87      4.11 o
  -7   3   2        1.37        1.44      0.53 o
  -6   3   2       79.36       85.09      1.56 o
  -5   3   2        3.46        1.22      0.42 o
  -4   3   2       32.40       17.88      0.59 o
  -3   3   2      143.53      153.29      2.40 o
  -2   3   2      495.59      553.71      7.22 o
  -1   3   2     2660.58     2702.76     39.79 o
   0   3   2      896.64      963.58     13.14 o
   1   3   2        0.08        2.03      0.52 o
   2   3   2       71.24       84.13      1.68 o
   3   3   2      630.02      640.70      9.12 o
   4   3   2      859.50      902.63     12.78 o
   5   3   2      282.18      298.72      5.35 o
   6   3   2      239.25      257.82      4.95 o
   7   3   2       61.07       57.90      2.57 o
   8   3   2      133.85      140.73      4.26 o
   9   3   2       30.62       22.96      2.42 o
  10   3   2      113.99      120.23      6.26 o
  11   3   2        4.22       -2.60      2.60 o
  12   3   2        1.37       -1.43      3.15 o
  13   3   2        6.54       10.45      4.79 o
 -14   4   2        2.11        5.84      1.77 o
 -13   4   2       43.29       46.59      2.40 o
 -12   4   2       39.02       41.83      2.45 o
 -11   4   2       71.37       71.45      2.91 o
 -10   4   2       18.28       18.19      1.60 o
  -9   4   2      262.94      249.34      4.60 o
  -8   4   2        9.51        6.06      0.91 o
  -7   4   2        7.07       10.05      0.86 o
  -6   4   2      142.24      152.17      2.47 o
  -5   4   2      530.65      625.46      8.30 o
  -4   4   2     4032.36     4322.99     53.79 o
  -3   4   2      139.93      163.39      2.58 o
  -2   4   2      524.95      574.02      9.00 o
  -1   4   2     1441.48     1707.04     41.18 o
   0   4   2     1858.02     1931.48     28.58 o
   1   4   2       10.12        9.48      0.50 o
   2   4   2        9.61       11.51      0.76 o
   3   4   2      987.34      992.12     15.08 o
   4   4   2       64.15       61.29      1.56 o
   5   4   2       54.15       48.70      1.81 o
   6   4   2       76.98       72.57      2.29 o
   7   4   2        7.94        5.93      1.51 o
   8   4   2        2.03        0.39      2.46 o
   9   4   2        3.26        1.83      2.14 o
  10   4   2        0.26       -1.06      2.62 o
  11   4   2       11.39        7.02      3.27 o
  12   4   2        9.39        4.06      4.76 o
 -14   5   2       24.63       16.62      2.33 o
 -13   5   2        5.44        1.53      3.35 o
 -12   5   2        7.54        5.46      1.96 o
 -11   5   2        7.93        8.90      1.31 o
 -10   5   2        4.31        6.59      1.12 o
  -9   5   2        5.19        2.15      0.88 o
  -8   5   2        0.10       -0.58      0.76 o
  -7   5   2     1553.93     1554.22     18.80 o
  -6   5   2      169.07      175.64      3.76 o
  -5   5   2      436.76      440.98      6.83 o
  -4   5   2      113.60      157.89      2.70 o
  -3   5   2        2.49        4.32      0.71 o
  -2   5   2      185.70      162.15      3.08 o
  -1   5   2      261.60      258.92      7.71 o
   0   5   2      492.47      463.98      8.19 o
   1   5   2      150.04      138.29      3.45 o
   2   5   2      803.52      812.57     13.99 o
   3   5   2       45.78       37.75      1.97 o
   4   5   2      879.62      861.27     11.48 o
   5   5   2      123.91      120.61      3.31 o
   6   5   2      134.19      147.82      3.97 o
   7   5   2      147.97      162.07      5.13 o
   8   5   2        3.57        5.06      2.45 o
   9   5   2       38.57       43.17      3.37 o
  10   5   2        3.73        1.79      2.41 o
  11   5   2        4.07        1.17      3.23 o
  12   5   2        0.93        5.55      3.50 o
 -14   6   2       39.40       37.93      3.35 o
 -13   6   2       10.09        8.28      2.16 o
 -12   6   2       25.95       26.13      1.98 o
 -11   6   2       22.44       24.30      1.76 o
 -10   6   2       86.67       91.97      2.90 o
  -9   6   2        0.58       -0.70      0.93 o
  -8   6   2       16.11       23.01      1.27 o
  -7   6   2      392.31      356.94      8.80 o
  -6   6   2      378.16      380.18      6.80 o
  -5   6   2       59.01       63.82      2.01 o
  -4   6   2      185.47      198.81      3.93 o
  -3   6   2      139.60      156.08      3.19 o
  -2   6   2       27.06       37.62      1.37 o
  -1   6   2      237.14      236.73      6.71 o
   0   6   2      722.07      744.93     13.97 o
   1   6   2       18.36       14.57      1.40 o
   2   6   2       96.70      106.67      2.65 o
   3   6   2       81.54       73.14      3.62 o
   4   6   2       20.49       17.56      1.08 o
   5   6   2      142.79      121.54      5.56 o
   6   6   2       91.87       87.64      5.32 o
   7   6   2       44.31       47.55      3.48 o
   8   6   2      147.69      147.59     12.39 o
   9   6   2       28.72       32.72      4.15 o
  10   6   2        7.58        5.11      2.68 o
  11   6   2        1.72        0.10      3.08 o
 -13   7   2        3.81        1.75      2.07 o
 -12   7   2       32.23       37.56      2.13 o
 -11   7   2       16.68       25.75      1.88 o
 -10   7   2        4.11        0.62      2.48 o
  -9   7   2        2.23        4.78      2.84 o
  -8   7   2      105.36      106.92      4.84 o
  -7   7   2     1064.18     1057.70     23.49 o
  -6   7   2       78.81       64.76      2.85 o
  -5   7   2       48.98       53.88      2.21 o
  -4   7   2      321.55      344.33      6.79 o
  -3   7   2       41.74       49.53      1.74 o
  -2   7   2      662.28      680.75     18.73 o
  -1   7   2       16.75       24.91      1.29 o
   0   7   2       88.61       83.50      2.34 o
   1   7   2       36.81       36.72      2.54 o
   2   7   2        0.70        0.28      0.58 o
   3   7   2        1.81        0.42      0.56 o
   4   7   2      652.27      654.28     10.83 o
   5   7   2      201.39      169.07      5.17 o
   6   7   2       25.77       18.38      3.49 o
   7   7   2       35.04       41.91      3.50 o
   8   7   2        0.10        1.54      2.51 o
   9   7   2        9.03       12.44      3.60 o
  10   7   2        1.81       -0.32      2.66 o
  11   7   2        9.62        9.92      3.26 o
 -13   8   2        1.86        4.17      3.29 o
 -12   8   2       11.68       13.65      3.35 o
 -11   8   2       32.17       39.43      4.04 o
 -10   8   2       67.75       64.87      4.56 o
  -9   8   2        0.09       -0.48      1.83 o
  -8   8   2        5.16        3.35      1.93 o
  -7   8   2      380.09      397.05      9.68 o
  -6   8   2        4.65        0.17      1.56 o
  -5   8   2      296.16      285.05      6.27 o
  -4   8   2      390.82      395.71      8.74 o
  -3   8   2        2.18        0.27      0.84 o
  -2   8   2        0.07       -0.77      0.77 o
  -1   8   2        0.06       -0.78      0.78 o
   0   8   2      101.16       93.07      2.73 o
   1   8   2     1163.38     1141.14     19.75 o
   2   8   2       73.98       73.74      5.29 o
   3   8   2        1.06        0.87      1.64 o
   4   8   2      197.50      202.26      6.43 o
   5   8   2        0.04        0.99      1.76 o
   6   8   2      133.48      124.51      5.49 o
   7   8   2        6.43        5.84      2.60 o
   8   8   2      167.39      173.19      7.28 o
   9   8   2        2.08        1.26      2.97 o
  10   8   2       16.96       13.94      3.21 o
 -13   9   2       24.06       35.82      5.98 o
 -12   9   2        5.27        8.69      3.29 o
 -11   9   2       43.98       49.71      4.33 o
 -10   9   2        0.45        1.36      2.47 o
  -9   9   2        3.25        1.68      2.05 o
  -8   9   2       21.07       26.23      2.60 o
  -7   9   2        2.98        2.88      1.71 o
  -6   9   2       57.74       57.88      3.12 o
  -5   9   2        1.49        0.75      1.30 o
  -4   9   2       67.75       64.74      2.66 o
  -3   9   2      125.34      125.04      3.47 o
  -2   9   2      292.70      298.14     11.51 o
  -1   9   2      119.81      136.42      3.15 o
   0   9   2       72.69       72.91      2.62 o
   1   9   2       88.45      100.93      3.11 o
   2   9   2        1.26       -2.19      2.19 o
   3   9   2        2.48       -0.35      2.21 o
   4   9   2      140.76      139.88      4.61 o
   5   9   2        7.34        7.07      2.41 o
   6   9   2        4.04        1.67      2.36 o
   7   9   2       21.26       32.61      3.41 o
   8   9   2       18.54       16.19      5.83 o
   9   9   2       18.29       23.01      3.83 o
 -12  10   2       10.47        8.33      3.35 o
 -11  10   2        6.47        6.21      3.10 o
 -10  10   2        3.39       -1.32      2.52 o
  -9  10   2        0.02       -1.84      1.84 o
  -8  10   2        6.86        4.55      2.89 o
  -7  10   2        2.16       -0.18      2.03 o
  -6  10   2       98.59       92.38      3.96 o
  -5  10   2        2.27       -1.22      1.45 o
  -4  10   2        1.76       -1.45      1.45 o
  -3  10   2       19.24        8.10      1.56 o
  -2  10   2      519.96      511.95     14.56 o
  -1  10   2       57.64       68.82      4.70 o
   0  10   2      205.80      195.28      5.49 o
   1  10   2      367.11      350.32     13.90 o
   2  10   2       11.81        6.36      1.69 o
   3  10   2        0.22       -1.81      2.23 o
   4  10   2       14.56       10.23      2.25 o
   5  10   2        9.07        8.64      2.47 o
   6  10   2        0.04       -2.14      2.14 o
   7  10   2       16.22       14.53      5.46 o
   8  10   2       11.78       14.68      5.85 o
   9  10   2       10.83        2.72      5.90 o
 -11  11   2        3.79        2.78      4.34 o
 -10  11   2        0.52        2.86      4.26 o
  -9  11   2        3.13        2.83      4.89 o
  -8  11   2        0.08        2.44      2.67 o
  -7  11   2        7.14        9.03      2.64 o
  -6  11   2       45.25       51.11      3.80 o
  -5  11   2       16.63       12.41      2.48 o
  -4  11   2       10.11        8.84      2.16 o
  -3  11   2       12.52       16.45      2.32 o
  -2  11   2      235.73      231.13     15.28 o
  -1  11   2        0.02       -1.53      1.53 o
   0  11   2       93.28       92.44      3.63 o
   1  11   2        0.20       -0.36      1.46 o
   2  11   2        7.44        6.09      1.81 o
   3  11   2        8.02        9.12      1.99 o
   4  11   2        9.07        6.22      3.99 o
   5  11   2        3.60        2.38      4.23 o
   6  11   2        7.23        6.11      4.60 o
   7  11   2       47.76       59.78      7.46 o
   8  11   2        0.17        1.30      5.58 o
 -11  12   2        5.91        4.60      5.00 o
 -10  12   2        0.14        2.72      4.26 o
  -9  12   2       16.61       19.67      3.82 o
  -8  12   2       38.25       44.26      4.39 o
  -7  12   2        9.35        8.81      5.95 o
  -6  12   2       37.86       47.28      5.46 o
  -5  12   2        3.28        2.10      2.62 o
  -4  12   2        0.05       -1.36      4.05 o
  -3  12   2       10.17        9.49      2.22 o
  -2  12   2      104.56      102.07      4.63 o
  -1  12   2       83.35       90.24      4.28 o
   0  12   2        0.09       -0.75      2.50 o
   1  12   2        0.00       -1.18      2.25 o
   2  12   2        0.27       -3.25      3.60 o
   3  12   2       49.71       55.44      6.30 o
   4  12   2        0.16       -3.41      4.10 o
   5  12   2       42.00       48.04      6.45 o
   6  12   2       11.12       16.27      5.69 o
   7  12   2        0.53       -5.03      5.03 o
 -10  13   2        3.12        9.31      4.60 o
  -9  13   2        1.62        2.00      5.21 o
  -8  13   2        0.86        1.60      3.06 o
  -7  13   2        0.25       -1.26      2.50 o
  -6  13   2        0.09       -2.34      2.47 o
  -5  13   2       16.68        8.33      2.65 o
  -4  13   2       81.20       82.82      4.68 o
  -3  13   2       68.32       81.36      7.79 o
  -2  13   2        1.49       -1.09      1.85 o
  -1  13   2       22.12       21.88      2.50 o
   0  13   2       35.22       35.63      5.42 o
   1  13   2       49.22       54.15      6.22 o
   2  13   2       16.44       20.47      4.95 o
   3  13   2       26.34       26.80      5.71 o
   4  13   2        9.87       13.41      5.21 o
   5  13   2        0.11       -3.09      4.60 o
  -9  14   2       15.92       19.26      5.24 o
  -8  14   2       14.47       17.56      3.78 o
  -7  14   2        4.19        6.05      3.09 o
  -6  14   2       20.17       20.16      3.35 o
  -5  14   2       17.24       11.19      2.81 o
  -4  14   2        3.37        2.57      2.38 o
  -3  14   2        1.57        2.41      2.17 o
  -2  14   2        0.73        0.42      3.97 o
  -1  14   2       11.48       11.03      4.58 o
   0  14   2       14.59       10.05      4.95 o
   1  14   2        7.25        6.14      4.63 o
   2  14   2        6.77       10.45      4.87 o
   3  14   2        0.33       -4.36      4.36 o
   4  14   2        0.82       -0.98      4.76 o
  -7  15   2       28.93       36.71      4.71 o
  -6  15   2        2.18        2.22      3.16 o
  -5  15   2        1.56       -0.29      2.69 o
  -4  15   2        1.87       -2.09      4.55 o
  -3  15   2        4.30        7.27      5.05 o
  -2  15   2        2.56       -3.73      4.50 o
  -1  15   2        5.98        1.06      5.05 o
   0  15   2        8.36        5.63      4.92 o
   1  15   2       29.54       24.76      6.32 o
   2  15   2       17.65       10.42      5.45 o
  -4  16   2       57.70       63.93      8.81 o
  -3  16   2       25.16       29.07      7.19 o
  -2  16   2       60.51       72.77      8.70 o
   1 -18   3        1.99        4.58      3.49 o
   2 -18   3        0.14        2.36      3.42 o
   3 -18   3        0.07        1.91      3.68 o
   4 -18   3       20.31       30.37      5.55 o
  -2 -17   3        3.94        6.93      6.37 o
  -1 -17   3        0.25       -3.00      3.00 o
   0 -17   3        0.42       -1.18      2.92 o
   1 -17   3        0.67        0.83      3.10 o
   2 -17   3       10.60       16.57      3.76 o
   3 -17   3       23.32       27.33      4.20 o
   4 -17   3        0.02        0.39      3.64 o
   5 -17   3       11.10       12.17      4.84 o
   6 -17   3       10.52       18.78      5.26 o
   7 -17   3        2.69       -1.77      4.50 o
  -4 -16   3       17.16       25.58      5.42 o
  -3 -16   3        4.54        6.16      5.55 o
  -2 -16   3       28.65       49.49      7.41 o
  -1 -16   3        8.60        2.38      5.21 o
   0 -16   3       65.33       77.10      5.52 o
   1 -16   3        8.94       13.30      3.34 o
   2 -16   3       15.54       13.04      3.68 o
   3 -16   3       25.64       34.68      4.11 o
   4 -16   3        6.34        4.39      3.21 o
   5 -16   3       13.59        6.62      3.36 o
   6 -16   3        0.43       -3.78      3.78 o
   7 -16   3        8.18       17.48      5.34 o
   8 -16   3        2.49       -1.83      3.94 o
  -6 -15   3        1.07       -1.36      3.59 o
  -5 -15   3        0.57       -3.14      3.14 o
  -4 -15   3        1.21       -1.05      4.26 o
  -3 -15   3        1.78       -3.07      4.34 o
  -2 -15   3        0.07       -1.41      3.50 o
  -1 -15   3        5.50        3.17      5.03 o
   0 -15   3       44.53       43.57      6.40 o
   1 -15   3       63.13       56.06      8.93 o
   2 -15   3       12.70       13.83      3.21 o
   3 -15   3       39.54       40.64      4.22 o
   4 -15   3       39.33       48.99      3.57 o
   5 -15   3       39.27       50.30      3.59 o
   6 -15   3        2.80        1.33      2.18 o
   7 -15   3       18.05       17.46      4.84 o
   8 -15   3       15.76       14.19      4.71 o
   9 -15   3        9.72       12.22      3.43 o
  10 -15   3        0.79        2.83      4.02 o
  -7 -14   3       11.87       25.85      9.87 o
  -6 -14   3       16.59       16.89      5.70 o
  -5 -14   3        1.13       -0.22      3.06 o
  -4 -14   3        2.78        2.73      2.90 o
  -3 -14   3        8.06       10.44      3.28 o
  -2 -14   3       12.10       14.01      3.37 o
  -1 -14   3        7.82       13.73      4.71 o
   0 -14   3        0.17        2.03      2.59 o
   1 -14   3        3.46        4.08      5.95 o
   2 -14   3       19.28       17.56      2.47 o
   3 -14   3        0.67       -1.25      1.84 o
   4 -14   3        3.20        4.27      2.03 o
   5 -14   3       10.38        9.69      2.34 o
   6 -14   3        9.65        6.34      2.30 o
   7 -14   3       17.60       18.02      4.07 o
   8 -14   3        0.39       -1.08      2.78 o
   9 -14   3       19.34       19.24      3.54 o
  10 -14   3       18.36       20.24      4.06 o
  11 -14   3       10.66       15.53      4.97 o
  -8 -13   3       12.29       14.61      6.11 o
  -7 -13   3        0.23        0.77      3.35 o
  -6 -13   3        2.70        2.73      3.32 o
  -5 -13   3       13.32       16.99      6.56 o
  -4 -13   3        8.59       10.73      3.20 o
  -3 -13   3      149.95      158.12      7.16 o
  -2 -13   3        3.29       -2.05      2.05 o
  -1 -13   3      298.89      290.97      8.15 o
   0 -13   3       41.05       44.75      5.11 o
   1 -13   3       61.48       65.16      4.50 o
   2 -13   3        1.12        1.24      1.78 o
   3 -13   3       45.09       39.91      2.94 o
   4 -13   3      104.60       85.76      4.11 o
   5 -13   3        3.84        3.90      2.11 o
   6 -13   3      108.13      108.20      4.75 o
   7 -13   3       17.39       20.31      2.74 o
   8 -13   3       97.68      105.92      5.76 o
   9 -13   3        1.29        1.20      2.58 o
  10 -13   3        5.77       10.35      3.64 o
  11 -13   3        3.75        1.18      3.07 o
  -9 -12   3        3.90       -1.08      4.87 o
  -8 -12   3        7.05       11.99      3.98 o
  -7 -12   3       18.48       20.49      3.95 o
  -6 -12   3       14.04        8.14      5.09 o
  -5 -12   3        8.87        9.26      3.27 o
  -4 -12   3       12.16       15.50      2.61 o
  -3 -12   3        3.69        3.32      2.09 o
  -2 -12   3        7.74        6.53      2.07 o
  -1 -12   3        0.90        1.98      1.92 o
   0 -12   3      171.91      155.30      5.29 o
   1 -12   3        0.85       -0.54      2.07 o
   2 -12   3       56.19       50.27      2.99 o
   3 -12   3        6.64        8.53      1.91 o
   4 -12   3       15.34       10.35      2.38 o
   5 -12   3        1.68        2.91      1.86 o
   6 -12   3        0.74        1.03      1.86 o
   7 -12   3       25.41       22.01      1.67 o
   8 -12   3       37.38       36.78      2.35 o
   9 -12   3        3.57        4.37      1.24 o
  10 -12   3        1.30       -1.29      1.29 o
  11 -12   3       13.64       15.24      1.74 o
  12 -12   3       71.78       81.84      5.64 o
 -10 -11   3        0.04        1.19      5.08 o
  -9 -11   3       75.80       71.26      7.78 o
  -8 -11   3       15.11       14.32      3.84 o
  -7 -11   3        7.30        7.99      3.30 o
  -6 -11   3      124.55      138.57      7.17 o
  -5 -11   3       54.47       59.67      3.61 o
  -4 -11   3      129.63      128.02      4.94 o
  -3 -11   3        4.14       -1.71      1.71 o
  -2 -11   3      133.82      128.02      4.75 o
  -1 -11   3       42.68       42.24      2.81 o
   0 -11   3      401.95      401.70     13.55 o
   1 -11   3        1.00        0.54      2.05 o
   2 -11   3      438.00      406.94     12.08 o
   3 -11   3       69.27       66.58      3.49 o
   4 -11   3      516.55      471.16     11.21 o
   5 -11   3       67.58       52.88      1.91 o
   6 -11   3       28.25       24.84      1.45 o
   7 -11   3       11.13        8.97      1.20 o
   8 -11   3        1.81       -0.25      1.15 o
   9 -11   3       36.52       39.38      2.24 o
  10 -11   3       23.10       23.23      2.90 o
  11 -11   3        9.75        9.88      2.14 o
  12 -11   3       17.76       24.14      2.74 o
 -10 -10   3        2.77        2.91      4.89 o
  -9 -10   3       22.18       17.82      4.15 o
  -8 -10   3       25.01       21.45      3.79 o
  -7 -10   3        2.41        0.21      2.26 o
  -6 -10   3       69.29       58.73      3.63 o
  -5 -10   3      134.14      135.96      5.30 o
  -4 -10   3        9.93        8.96      2.00 o
  -3 -10   3       65.73       58.25      2.63 o
  -2 -10   3       46.09       43.05      2.08 o
  -1 -10   3       10.41        7.39      1.21 o
   0 -10   3        1.23       -0.02      0.96 o
   1 -10   3      229.68      233.59      4.76 o
   2 -10   3      259.49      289.18      6.29 o
   3 -10   3      197.35      186.80      2.99 o
   4 -10   3      114.46      125.34      2.80 o
   5 -10   3        2.70       -0.99      0.99 o
   6 -10   3      157.29      130.23      3.04 o
   7 -10   3      595.26      592.89      9.20 o
   8 -10   3      327.96      319.98      6.09 o
   9 -10   3       46.20       40.05      2.21 o
  10 -10   3        0.46       -0.34      1.55 o
  11 -10   3       11.47       10.74      1.81 o
  12 -10   3       38.89       42.77      2.64 o
  13 -10   3        0.15       -1.74      1.74 o
 -11  -9   3        2.87       -1.14      4.52 o
 -10  -9   3       75.95      105.44      9.18 o
  -9  -9   3        7.94        8.49      2.77 o
  -8  -9   3       28.63       28.25      3.06 o
  -7  -9   3       16.55       11.43      2.94 o
  -6  -9   3       43.10       40.24      3.00 o
  -5  -9   3       61.34       50.15      3.05 o
  -4  -9   3        6.71        6.54      1.35 o
  -3  -9   3       67.96       76.07      2.26 o
  -2  -9   3        1.28        0.35      0.81 o
  -1  -9   3      913.80      954.54     14.47 o
   0  -9   3       18.51       14.14      1.19 o
   1  -9   3      689.54      724.82      9.69 o
   2  -9   3      277.65      271.40      4.15 o
   3  -9   3      136.44      149.00      2.58 o
   4  -9   3      402.85      403.31      5.26 o
   5  -9   3       11.75       19.42      0.99 o
   6  -9   3       26.13       29.25      1.35 o
   7  -9   3      403.30      367.02      6.18 o
   8  -9   3      206.93      190.13      4.18 o
   9  -9   3       22.85       22.78      2.28 o
  10  -9   3       27.13       22.90      2.10 o
  11  -9   3        9.11        8.11      3.07 o
  12  -9   3       31.58       32.93      2.66 o
  13  -9   3       49.70       50.19      2.94 o
 -11  -8   3        0.63       -0.32      4.47 o
 -10  -8   3       21.78       30.00      4.23 o
  -9  -8   3       13.39       12.72      2.77 o
  -8  -8   3        2.24        2.77      3.18 o
  -7  -8   3        6.33        4.54      2.05 o
  -6  -8   3      243.86      245.80      7.06 o
  -5  -8   3      476.08      494.00      9.79 o
  -4  -8   3        0.61        0.00      0.70 o
  -3  -8   3       75.56       70.29      2.03 o
  -2  -8   3       27.79       23.01      1.39 o
  -1  -8   3     1231.75     1279.88     14.75 o
   0  -8   3      138.59      186.43      2.73 o
   1  -8   3      405.59      442.45      5.29 o
   2  -8   3      266.57      237.10      3.56 o
   3  -8   3      266.46      275.79      3.75 o
   4  -8   3      252.04      232.51      3.33 o
   5  -8   3        0.36       -0.59      0.59 o
   6  -8   3       43.18       36.84      1.36 o
   7  -8   3       23.75       26.20      1.34 o
   8  -8   3       16.94       16.34      1.47 o
   9  -8   3       22.85       26.29      1.85 o
  10  -8   3       21.49       23.28      1.85 o
  11  -8   3       24.47       28.51      2.11 o
  12  -8   3       55.91       59.68      3.59 o
  13  -8   3        0.28       -1.65      1.88 o
 -12  -7   3        0.52       -3.36      4.10 o
 -11  -7   3        0.00        0.31      2.86 o
 -10  -7   3        7.21        7.41      3.11 o
  -9  -7   3       81.13       89.97      6.02 o
  -8  -7   3       56.29       62.20      3.65 o
  -7  -7   3        9.11        8.04      1.95 o
  -6  -7   3       66.35       58.60      4.75 o
  -5  -7   3       21.67       20.41      1.70 o
  -4  -7   3        0.05        0.46      0.41 o
  -3  -7   3        0.12       -0.23      0.49 o
  -2  -7   3        1.79        1.64      0.45 o
  -1  -7   3       71.26       68.58      1.35 o
   0  -7   3      150.04      152.63      2.21 o
   1  -7   3       74.67       57.53      1.22 o
   2  -7   3     1619.11     1721.47     18.59 o
   3  -7   3     1936.03     2011.92     20.61 o
   4  -7   3       45.48       59.63      1.31 o
   5  -7   3       82.70       80.96      1.89 o
   6  -7   3      194.09      169.96      2.87 o
   7  -7   3       19.02       19.26      1.07 o
   8  -7   3      629.27      540.79      7.93 o
   9  -7   3       88.25       68.57      2.70 o
  10  -7   3      121.38      112.75      3.58 o
  11  -7   3       19.85       15.48      1.79 o
  12  -7   3        1.22        1.11      1.72 o
  13  -7   3        0.11       -1.10      2.13 o
  14  -7   3       25.01       36.21      7.27 o
 -12  -6   3       25.89       24.42      4.33 o
 -11  -6   3       23.50       29.29      4.03 o
 -10  -6   3        6.93        5.77      2.81 o
  -9  -6   3       54.97       56.48      3.61 o
  -8  -6   3      112.76      126.32      4.95 o
  -7  -6   3        8.11       11.00      1.42 o
  -6  -6   3      408.89      411.00      8.33 o
  -5  -6   3        0.26       -0.38      0.38 o
  -4  -6   3       51.37       52.44      1.25 o
  -3  -6   3      136.63      154.27      2.22 o
  -2  -6   3      305.15      313.86      3.85 o
  -1  -6   3     1571.62     1591.23     16.31 o
   0  -6   3      174.04      162.60      2.16 o
   1  -6   3      537.72      562.61      5.86 o
   2  -6   3      745.94      794.83      8.86 o
   3  -6   3      123.55      131.13      1.91 o
   4  -6   3        1.92        2.15      0.50 o
   5  -6   3       55.96       37.69      1.11 o
   6  -6   3      217.26      234.17      3.57 o
   7  -6   3      840.20      793.41     10.08 o
   8  -6   3       54.91       47.22      1.85 o
   9  -6   3        0.37       -0.86      0.86 o
  10  -6   3        0.22       -0.97      0.97 o
  11  -6   3       17.71       17.09      1.77 o
  12  -6   3        0.00        0.46      1.42 o
  13  -6   3        0.34       -0.50      1.35 o
  14  -6   3        4.99        1.83      5.11 o
 -13  -5   3        4.42        1.85      4.76 o
 -12  -5   3        0.24        4.97      3.40 o
 -11  -5   3        1.26        1.78      2.72 o
 -10  -5   3        6.26       11.01      2.93 o
  -9  -5   3       15.77       18.77      1.25 o
  -8  -5   3        8.02        9.22      1.16 o
  -7  -5   3      129.21      123.22      2.73 o
  -6  -5   3      109.98      110.38      1.99 o
  -5  -5   3       98.35       88.14      1.58 o
  -4  -5   3       16.27       13.97      0.58 o
  -3  -5   3      582.04      654.87      7.39 o
  -2  -5   3      376.70      356.35      4.03 o
  -1  -5   3      180.07      214.63      2.36 o
   0  -5   3      296.70      334.21      3.34 o
   1  -5   3       63.72       83.86      1.14 o
   2  -5   3     1105.22     1207.28     12.49 o
   3  -5   3      795.72      819.90      8.31 o
   4  -5   3      614.15      767.35      8.20 o
   5  -5   3      203.45      206.51      2.71 o
   6  -5   3     1044.99     1053.32     11.68 o
   7  -5   3       17.53       18.38      0.91 o
   8  -5   3      144.09      123.36      2.78 o
   9  -5   3       19.88       18.97      1.28 o
  10  -5   3        0.33        0.61      1.13 o
  11  -5   3       29.41       34.18      3.64 o
  12  -5   3       25.32       27.83      1.77 o
  13  -5   3       10.41       14.88      3.69 o
  14  -5   3       20.69       25.29      6.27 o
 -13  -4   3       30.10       30.99     10.36 o
 -12  -4   3       23.87       27.66      4.21 o
 -11  -4   3       20.60       25.74      3.67 o
 -10  -4   3       45.37       43.88      2.11 o
  -9  -4   3        0.09       -0.96      0.96 o
  -8  -4   3      589.18      586.34      9.02 o
  -7  -4   3      138.45      146.36      2.46 o
  -6  -4   3      264.92      235.84      3.19 o
  -5  -4   3        2.10        4.77      0.55 o
  -4  -4   3        0.95        8.71      0.54 o
  -3  -4   3     1840.29     1931.16     19.62 o
  -2  -4   3      215.37      220.61      2.42 o
  -1  -4   3     5775.12     5943.53     52.44 o
   0  -4   3      329.45      370.19      3.59 o
   1  -4   3      197.30      176.73      1.89 o
   2  -4   3        2.71        3.72      0.31 o
   3  -4   3     2454.62     2568.59     23.83 o
   4  -4   3        5.11        4.22      0.53 o
   5  -4   3      372.98      441.24      4.99 o
   6  -4   3       57.33       61.15      1.33 o
   7  -4   3       96.70       78.66      1.61 o
   8  -4   3      177.10      149.52      2.88 o
   9  -4   3        2.47        0.48      0.87 o
  10  -4   3       53.74       51.94      2.05 o
  11  -4   3       18.96       13.84      1.35 o
  12  -4   3       23.40       23.00      3.35 o
  13  -4   3        1.92       -2.50      2.50 o
  14  -4   3        4.81        3.47      4.87 o
 -13  -3   3        0.06        1.91      3.25 o
 -12  -3   3        3.08        6.85      1.49 o
 -11  -3   3      119.78      135.38      3.93 o
 -10  -3   3       32.32       25.09      1.81 o
  -9  -3   3        1.30        2.09      0.99 o
  -8  -3   3       48.22       38.22      1.39 o
  -7  -3   3     1095.04     1041.11     11.62 o
  -6  -3   3      295.91      306.10      3.91 o
  -5  -3   3      854.12      807.52      8.99 o
  -4  -3   3     5007.57     5195.10     51.63 o
  -3  -3   3     4879.28     5283.65     50.27 o
  -2  -3   3     2204.37     2216.39     19.75 o
  -1  -3   3    12787.48    13356.26    122.24 o
   0  -3   3    19720.46    20098.83    184.00 o
   1  -3   3       80.70       96.67      1.23 o
   2  -3   3       32.56       29.81      0.60 o
   3  -3   3        4.69        7.48      0.41 o
   4  -3   3       99.48      138.51      2.23 o
   5  -3   3     1517.41     1555.65     16.78 o
   6  -3   3      290.97      283.36      4.06 o
   7  -3   3      659.89      691.16     11.61 o
   8  -3   3      158.22      145.53      2.72 o
   9  -3   3        5.84        4.40      0.91 o
  10  -3   3       23.48       27.03      2.68 o
  11  -3   3       36.15       38.67      3.28 o
  12  -3   3        2.88        3.82      6.72 o
  13  -3   3       14.12       13.39      3.48 o
 -14  -2   3        0.21       -1.30      4.95 o
 -13  -2   3       86.15       84.96      3.20 o
 -12  -2   3       23.31       21.23      1.98 o
 -11  -2   3       37.86       36.12      2.65 o
 -10  -2   3        6.40        5.09      1.25 o
  -9  -2   3      233.71      246.54      4.26 o
  -8  -2   3       48.09       42.51      1.40 o
  -7  -2   3     1199.75     1148.24     12.71 o
  -6  -2   3      461.81      444.30      5.58 o
  -5  -2   3        1.41        1.15      0.53 o
  -4  -2   3        9.65        5.50      0.76 o
  -3  -2   3     1907.44     2004.67     18.53 o
  -2  -2   3    11850.22    12115.18    106.62 o
  -1  -2   3     3817.30     4283.91     39.25 o
   0  -2   3     8704.49     9012.75     79.55 o
   1  -2   3     2178.17     2363.63     22.75 o
   2  -2   3      170.13      175.14      1.96 o
   3  -2   3      535.62      653.06      7.19 o
   4  -2   3      729.70      776.32      8.13 o
   5  -2   3      422.41      503.95      5.76 o
   6  -2   3      180.90      179.60      2.56 o
   7  -2   3       61.70       58.32      1.85 o
   8  -2   3        2.13       -0.81      0.90 o
   9  -2   3      319.80      282.96      7.78 o
  10  -2   3        5.46        4.17      1.96 o
  11  -2   3       42.24       41.55      3.41 o
  12  -2   3       83.54       92.55      5.70 o
  13  -2   3        0.84       -1.66      2.84 o
 -14  -1   3        8.96       11.71      2.68 o
 -13  -1   3        0.43        0.11      2.00 o
 -12  -1   3       27.18       32.04      2.83 o
 -11  -1   3       14.91       10.71      1.71 o
 -10  -1   3       18.06       20.19      1.79 o
  -9  -1   3       15.39       20.91      1.41 o
  -8  -1   3      143.27      132.05      2.55 o
  -7  -1   3      302.76      305.94      4.20 o
  -6  -1   3        1.33        3.87      0.81 o
  -5  -1   3       92.86       77.26      1.42 o
  -4  -1   3      259.61      252.76      2.95 o
  -3  -1   3      273.12      286.90      3.22 o
  -2  -1   3     2336.71     2486.76     23.67 o
  -1  -1   3     4696.90     5194.90     51.69 o
   0  -1   3     8583.94     8908.53     94.24 o
   1  -1   3      143.43      150.09      1.80 o
   2  -1   3      138.19      154.44      2.15 o
   3  -1   3     2233.34     2297.69     25.72 o
   4  -1   3        6.41        3.61      0.55 o
   5  -1   3     1252.49     1353.28     15.50 o
   6  -1   3       32.60       39.52      1.44 o
   7  -1   3      268.12      264.12      4.32 o
   8  -1   3       96.06       86.99      3.71 o
   9  -1   3        0.65       -1.82      1.82 o
  10  -1   3        7.78       12.31      2.22 o
  11  -1   3      116.93      132.94      5.52 o
  12  -1   3        8.04        7.74      3.16 o
  13  -1   3       21.03       22.38      5.45 o
 -14   0   3        2.53        4.80      2.38 o
 -13   0   3       21.94       18.93      2.73 o
 -12   0   3       17.32       13.96      1.69 o
 -11   0   3       24.66       24.64      1.97 o
 -10   0   3       61.31       51.00      2.66 o
  -9   0   3       12.20        5.36      1.11 o
  -8   0   3      229.84      223.68      3.59 o
  -7   0   3       14.72       17.51      0.89 o
  -6   0   3      725.39      714.29      8.47 o
  -5   0   3       36.66       59.02      1.16 o
  -4   0   3     4670.40     4907.23     53.54 o
  -3   0   3     1068.97     1063.52     11.21 o
  -2   0   3      169.81      168.77      2.12 o
  -1   0   3       11.83       17.50      0.45 o
   0   0   3      367.38      385.09      5.12 o
   1   0   3       94.90       94.76      2.27 o
   2   0   3      219.47      224.44      2.93 o
   3   0   3      145.42      158.37      2.25 o
   4   0   3      173.20      189.95      2.74 o
   5   0   3       48.06       41.99      1.23 o
   6   0   3       68.93       64.05      1.48 o
   7   0   3       83.83       89.27      4.05 o
   8   0   3      262.21      244.94      5.53 o
   9   0   3      413.80      423.87     10.40 o
  10   0   3        2.40        3.02      3.62 o
  11   0   3       33.97       38.90      3.28 o
  12   0   3       46.34       39.38      7.49 o
  13   0   3        0.43       -2.46      3.84 o
 -14   1   3       43.37       53.45      4.21 o
 -13   1   3        5.14        6.02      1.59 o
 -12   1   3        5.24        2.23      1.57 o
 -11   1   3        0.14       -0.17      1.15 o
 -10   1   3       49.97       50.56      2.45 o
  -9   1   3       18.21        7.30      1.07 o
  -8   1   3      208.33      184.22      3.15 o
  -7   1   3       72.69       63.52      1.55 o
  -6   1   3      383.86      352.23      4.28 o
  -5   1   3      354.75      340.07      4.55 o
  -4   1   3       87.72       92.08      1.61 o
  -3   1   3     1065.98     1087.28     12.99 o
  -2   1   3      385.39      371.41      4.93 o
  -1   1   3     1853.17     1734.86     25.71 o
   1   1   3     3665.97     3826.12     75.26 o
   2   1   3      647.96      691.25      9.62 o
   3   1   3       38.77       44.49      1.45 o
   4   1   3      184.63      163.10      2.80 o
   5   1   3       57.00       54.93      1.43 o
   6   1   3      198.21      203.00      4.09 o
   7   1   3      144.68      150.92      4.00 o
   8   1   3       67.71       60.66      4.07 o
   9   1   3       21.57       22.22      2.35 o
  10   1   3       16.45       17.02      2.49 o
  11   1   3       20.27       17.16      3.49 o
  12   1   3        5.16        2.96      3.12 o
  13   1   3        2.76        1.56      4.18 o
 -14   2   3        2.00        2.68      2.35 o
 -13   2   3       21.35       19.94      1.88 o
 -12   2   3        7.34        6.43      1.51 o
 -11   2   3        1.85        2.43      1.20 o
 -10   2   3        2.35       -1.00      1.00 o
  -9   2   3      111.26       95.15      2.27 o
  -8   2   3       87.01       74.29      1.80 o
  -7   2   3        6.88        7.50      0.62 o
  -6   2   3       96.19       97.89      1.78 o
  -5   2   3       11.46       13.04      0.63 o
  -4   2   3      327.93      336.55      4.77 o
  -3   2   3       84.50       77.38      1.42 o
  -2   2   3      855.52      904.43     11.50 o
  -1   2   3      703.87      768.90     10.50 o
   1   2   3      276.95      290.99      6.97 o
   2   2   3      184.83      206.47      2.85 o
   3   2   3      629.84      632.57      9.87 o
   4   2   3      123.97      124.69      2.30 o
   5   2   3      234.12      230.53      3.88 o
   6   2   3       25.98       30.72      1.35 o
   7   2   3       51.85       47.76      2.04 o
   8   2   3       26.76       27.63      3.71 o
   9   2   3        0.19       -1.70      1.70 o
  10   2   3       14.92       15.92      3.08 o
  11   2   3        1.68       -1.33      2.78 o
  12   2   3        5.78        7.84      5.29 o
  13   2   3        2.07       -0.37      4.39 o
 -14   3   3       43.95       50.33      3.95 o
 -13   3   3        0.08       -1.63      1.63 o
 -12   3   3       25.11       22.03      2.07 o
 -11   3   3       38.15       38.10      1.93 o
 -10   3   3       46.23       36.71      1.58 o
  -9   3   3      495.52      453.80      6.65 o
  -8   3   3       20.76       20.28      1.04 o
  -7   3   3       42.21       40.69      1.20 o
  -6   3   3        8.98        8.29      0.95 o
  -5   3   3      684.70      670.71     11.20 o
  -4   3   3       45.91       40.83      1.17 o
  -3   3   3        0.62        4.51      0.52 o
  -2   3   3     1862.58     2121.45     31.35 o
  -1   3   3     1783.31     2034.91     27.41 o
   0   3   3      943.56     1043.70     17.53 o
   1   3   3     1413.35     1609.54     26.82 o
   2   3   3       36.31       56.92      1.19 o
   3   3   3        6.12        4.04      0.68 o
   4   3   3        0.53       -0.40      0.53 o
   5   3   3      369.70      399.14      6.16 o
   6   3   3       71.87       69.28      2.17 o
   7   3   3      209.12      208.18      4.62 o
   8   3   3      107.55      106.58      3.68 o
   9   3   3        0.22       -2.14      2.14 o
  10   3   3        0.93       -1.89      2.48 o
  11   3   3        0.37       -1.08      2.77 o
  12   3   3        0.38        0.24      3.17 o
 -14   4   3        1.31       -2.15      2.15 o
 -13   4   3        2.13       -1.79      1.79 o
 -12   4   3      100.69      115.26      6.03 o
 -11   4   3       21.76       20.79      1.75 o
 -10   4   3       84.41      100.37      2.88 o
  -9   4   3      144.47      146.60      3.44 o
  -8   4   3      110.81      108.42      2.42 o
  -7   4   3       90.57       98.39      2.09 o
  -6   4   3      328.50      304.28      5.61 o
  -5   4   3        0.20       -0.52      0.58 o
  -4   4   3       27.78       29.87      1.27 o
  -3   4   3     1115.40     1185.47     17.93 o
  -2   4   3     1803.52     2038.63     30.20 o
  -1   4   3     3703.91     4105.89     60.31 o
   0   4   3     1242.29     1362.86     22.74 o
   1   4   3       63.53       86.04      2.22 o
   2   4   3       21.55       19.10      0.74 o
   3   4   3      597.17      643.30      9.95 o
   4   4   3      967.24      952.01     14.85 o
   5   4   3      785.50      794.53     11.48 o
   6   4   3        1.92        1.98      1.16 o
   7   4   3       84.11       95.25      3.64 o
   8   4   3       87.34       84.79      3.93 o
   9   4   3       25.22       20.38      2.65 o
  10   4   3       56.93       65.10      5.75 o
  11   4   3        3.36        5.45      3.11 o
  12   4   3        1.87       -0.24      6.16 o
 -14   5   3        4.89        1.13      3.23 o
 -13   5   3       13.21        8.35      2.32 o
 -12   5   3        0.00        1.02      1.32 o
 -11   5   3        2.71        5.12      1.65 o
 -10   5   3       85.50       86.14      2.55 o
  -9   5   3        0.71       -0.83      0.83 o
  -8   5   3       18.22       17.83      2.50 o
  -7   5   3      538.19      531.79     10.15 o
  -6   5   3        7.77        6.42      0.96 o
  -5   5   3        6.77        7.11      0.82 o
  -4   5   3       96.76       86.08      2.22 o
  -3   5   3      403.62      481.54     10.11 o
  -2   5   3       21.74       41.17      1.59 o
  -1   5   3      112.18      155.28      2.78 o
   0   5   3      116.49       94.10      2.08 o
   1   5   3       38.34       40.39      1.62 o
   2   5   3       31.57       36.29      2.06 o
   3   5   3       27.77       32.60      1.47 o
   4   5   3       96.14       97.41      2.36 o
   5   5   3      139.54      119.98      2.27 o
   6   5   3      221.85      205.49      4.89 o
   7   5   3        1.87       -0.55      2.59 o
   8   5   3       53.92       55.20      4.01 o
   9   5   3       19.34       16.56      2.79 o
  10   5   3        0.63        2.63      2.78 o
  11   5   3        0.00       -2.45      2.94 o
 -13   6   3       13.29        7.75      3.26 o
 -12   6   3       35.21       46.17      4.49 o
 -11   6   3        0.01        2.19      2.48 o
 -10   6   3      148.80      153.56      5.59 o
  -9   6   3       28.29       26.43      2.51 o
  -8   6   3      397.78      391.04      9.66 o
  -7   6   3      490.77      495.61     11.38 o
  -6   6   3      391.77      393.61      8.62 o
  -5   6   3      170.60      184.40      3.89 o
  -4   6   3       17.36       15.27      1.06 o
  -3   6   3      159.52      158.32      3.51 o
  -2   6   3       44.77       41.01      2.03 o
  -1   6   3      242.15      270.63      4.58 o
   0   6   3        4.87        2.47      0.53 o
   1   6   3       11.58       17.45      0.95 o
   2   6   3      455.46      447.26      8.07 o
   3   6   3       77.66       85.83      2.09 o
   4   6   3      410.68      401.83      7.54 o
   5   6   3       30.33       29.39      1.71 o
   6   6   3       35.93       40.05      3.01 o
   7   6   3        0.93       -0.52      2.13 o
   8   6   3       48.80       52.63      3.98 o
   9   6   3        9.81        4.68      2.43 o
  10   6   3        6.10        5.37      2.68 o
  11   6   3        2.98        3.46      3.61 o
 -13   7   3       18.52       13.44      3.68 o
 -12   7   3        2.31        3.00      2.85 o
 -11   7   3        6.40        4.72      2.95 o
 -10   7   3        5.08        5.77      2.26 o
  -9   7   3       16.51       14.57      2.29 o
  -8   7   3       80.77       65.63      3.44 o
  -7   7   3      424.10      394.60      9.54 o
  -6   7   3        2.17       -0.37      1.31 o
  -5   7   3       66.55       56.51      2.52 o
  -4   7   3       67.23       57.18      1.95 o
  -3   7   3       16.44       12.90      1.04 o
  -2   7   3      162.06      181.09      3.97 o
  -1   7   3        8.58        3.36      0.88 o
   0   7   3      422.60      432.26      6.97 o
   1   7   3       75.48       72.38      1.81 o
   2   7   3      270.28      262.03      4.58 o
   3   7   3        2.14        0.22      1.22 o
   4   7   3      114.94      131.40      4.80 o
   5   7   3      290.77      318.90     19.68 o
   6   7   3      102.64       95.09      4.51 o
   7   7   3        1.47       -0.60      2.25 o
   8   7   3        0.03       -0.96      2.49 o
   9   7   3        1.47        1.99      2.90 o
  10   7   3        5.36        7.70      2.83 o
 -13   8   3       21.52       23.83      5.63 o
 -12   8   3        4.16        3.03      2.92 o
 -11   8   3        0.96        1.26      2.67 o
 -10   8   3        2.01        2.05      2.40 o
  -9   8   3       44.73       38.08      3.04 o
  -8   8   3        4.22        0.83      1.80 o
  -7   8   3       39.62       39.25      2.63 o
  -6   8   3        0.94       -1.50      1.50 o
  -5   8   3        0.01       -1.02      1.24 o
  -4   8   3       28.53       30.81      1.73 o
  -3   8   3       18.85       10.72      1.11 o
  -2   8   3      576.93      563.75     10.36 o
  -1   8   3      390.09      426.19      9.24 o
   0   8   3       79.74       80.07      2.32 o
   1   8   3       17.28       21.45      1.63 o
   2   8   3      108.67      131.38      3.79 o
   3   8   3       20.58       19.18      2.54 o
   4   8   3       71.11       72.97      3.30 o
   5   8   3        9.28       10.59      1.80 o
   6   8   3      137.70      146.55      9.71 o
   7   8   3       32.55       38.16      3.29 o
   8   8   3        2.89        3.86      2.60 o
   9   8   3       63.55       76.84      8.49 o
  10   8   3       18.80       23.77      4.86 o
 -12   9   3        1.78        3.89      4.63 o
 -11   9   3        4.09        3.21      2.82 o
 -10   9   3       23.40       22.32      2.81 o
  -9   9   3        3.81        1.78      2.00 o
  -8   9   3       12.34       15.20      2.26 o
  -7   9   3       41.55       34.61      2.62 o
  -6   9   3        3.81        4.91      1.75 o
  -5   9   3      230.50      220.52      6.00 o
  -4   9   3      511.98      447.75      8.88 o
  -3   9   3       50.77       35.97      1.95 o
  -2   9   3      294.86      281.81      6.31 o
  -1   9   3      297.97      265.65      6.49 o
   0   9   3       27.95       25.96      2.05 o
   1   9   3        7.14       11.03      2.43 o
   2   9   3      204.65      176.33      6.60 o
   3   9   3      201.67      212.36     11.84 o
   4   9   3        7.47        5.35      2.42 o
   5   9   3       38.11       37.59      2.85 o
   6   9   3       27.20       42.00      5.63 o
   7   9   3        2.62        1.75      4.47 o
   8   9   3        3.42        8.94      5.21 o
   9   9   3        0.27        5.79      5.77 o
 -12  10   3        0.16        2.49      4.68 o
 -11  10   3        5.36        5.24      4.52 o
 -10  10   3       12.12       17.27      4.14 o
  -9  10   3        1.25        0.18      2.73 o
  -8  10   3        6.06        3.94      2.80 o
  -7  10   3        0.27        0.42      3.43 o
  -6  10   3      115.00      123.59      6.59 o
  -5  10   3       23.49       24.65      2.75 o
  -4  10   3        1.57       -0.72      1.76 o
  -3  10   3      115.93       90.62      3.66 o
  -2  10   3        0.39        0.46      1.45 o
  -1  10   3      161.83      142.86      4.76 o
   0  10   3       12.05       10.02      2.29 o
   1  10   3      122.50      121.48      5.48 o
   2  10   3       71.88       80.65      6.48 o
   3  10   3        0.78       -1.52      2.31 o
   4  10   3       27.03       31.90      4.84 o
   5  10   3        2.96       -1.24      3.65 o
   6  10   3        1.11        1.67      3.99 o
   7  10   3       47.48       52.06      6.77 o
   8  10   3       17.98       23.44      6.22 o
 -11  11   3       15.45       20.55      5.48 o
 -10  11   3        1.08        5.13      4.02 o
  -9  11   3       79.18       93.88      5.93 o
  -8  11   3        6.04        3.07      2.78 o
  -7  11   3       19.35       14.23      2.94 o
  -6  11   3        0.40        2.61      3.17 o
  -5  11   3        1.72        2.56      2.11 o
  -4  11   3       10.04        4.21      2.51 o
  -3  11   3       50.13       37.95      2.87 o
  -2  11   3       66.13       79.63      4.61 o
  -1  11   3        2.15        2.90      1.40 o
   0  11   3       10.09       14.10      2.64 o
   1  11   3        0.16        0.34      3.64 o
   2  11   3        6.74       11.11      3.91 o
   3  11   3        0.36       -0.87      3.54 o
   4  11   3        0.28       -3.39      3.39 o
   5  11   3       26.30       32.56      5.48 o
   6  11   3        8.85        3.36      4.81 o
   7  11   3        5.49        6.48      5.32 o
 -10  12   3       49.68       70.57      7.43 o
  -9  12   3        3.82       -0.98      3.00 o
  -8  12   3        8.01       13.59      3.30 o
  -7  12   3        0.07       -2.93      4.62 o
  -6  12   3        2.52        1.05      2.24 o
  -5  12   3       11.94       12.48      2.55 o
  -4  12   3        1.36        1.74      2.01 o
  -3  12   3       24.13       24.92      3.85 o
  -2  12   3        2.05        0.78      3.02 o
  -1  12   3        7.57        9.58      3.70 o
   0  12   3       12.09        9.73      4.02 o
   1  12   3       59.31       59.91      6.00 o
   2  12   3        8.37        6.96      4.15 o
   3  12   3       10.25       12.38      4.26 o
   4  12   3       36.45       43.88      6.06 o
   5  12   3        0.23        1.06      4.39 o
   6  12   3        0.29       -1.11      4.31 o
  -9  13   3       14.89       28.46      4.83 o
  -8  13   3        1.70        1.94      2.96 o
  -7  13   3        6.96        8.90      3.31 o
  -6  13   3        0.09        0.66      2.70 o
  -5  13   3       11.79       13.40      2.80 o
  -4  13   3       11.83       12.42      2.53 o
  -3  13   3        9.25       11.21      2.32 o
  -2  13   3        0.40       -2.35      3.52 o
  -1  13   3        3.42        0.69      3.99 o
   0  13   3       39.33       32.30      5.50 o
   1  13   3        0.55        0.32      3.94 o
   2  13   3       33.71       44.57      6.06 o
   3  13   3        0.47       -1.72      4.23 o
   4  13   3        0.02       -1.75      4.36 o
   5  13   3        0.10       -0.16      4.42 o
  -8  14   3        4.25        7.70      3.30 o
  -7  14   3       30.31       41.12      6.43 o
  -6  14   3        6.51        4.40      2.87 o
  -5  14   3        3.02        4.86      3.31 o
  -4  14   3        5.22        5.16      4.55 o
  -3  14   3       39.50       41.85      6.56 o
  -2  14   3       12.93       21.29      5.34 o
  -1  14   3       49.21       57.58      7.01 o
   0  14   3       49.84       60.65      6.98 o
   1  14   3       41.58       42.06      6.35 o
   2  14   3        9.87        7.30      5.03 o
   3  14   3        0.48       -4.15      4.15 o
  -6  15   3       25.88       22.32      6.90 o
  -5  15   3        4.46       -0.71      5.50 o
  -4  15   3       19.43       20.31      6.16 o
  -3  15   3       13.42       18.70      6.37 o
  -2  15   3       56.39       80.02      8.39 o
  -1  15   3       27.10       29.36      6.40 o
   0  15   3        1.60       -0.74      4.87 o
  -1 -18   4        0.88        0.66      5.98 o
   0 -18   4       12.79       18.53      4.07 o
   1 -18   4        0.43       -0.90      3.27 o
   2 -18   4       20.47       24.18      5.58 o
   3 -18   4        5.13        2.67      4.31 o
   4 -18   4        3.04        0.98      3.99 o
   5 -18   4       18.11       22.70      5.58 o
  -3 -17   4       64.77       89.64     10.26 o
  -2 -17   4       19.25       22.14      6.56 o
  -1 -17   4        0.14       -4.97      4.97 o
   0 -17   4        6.18        2.37      3.09 o
   1 -17   4        2.33        2.67      3.18 o
   2 -17   4       13.86       13.16      3.75 o
   3 -17   4       11.79       14.30      3.85 o
   4 -17   4       36.25       52.19      6.59 o
   5 -17   4       27.33       29.76      5.82 o
   6 -17   4      102.44      115.38      9.47 o
   7 -17   4        3.95       10.21      4.79 o
  -5 -16   4        0.81        1.52      3.85 o
  -4 -16   4        7.47        6.74      3.64 o
  -3 -16   4        9.98        7.21      4.01 o
  -2 -16   4        2.39        3.67      3.19 o
  -1 -16   4        0.81        0.21      5.21 o
   0 -16   4        1.06       -1.43      4.52 o
   1 -16   4       14.16       19.12      3.70 o
   2 -16   4       13.82        9.24      3.76 o
   3 -16   4        5.19        7.31      3.22 o
   4 -16   4        4.49        0.29      2.36 o
   5 -16   4        5.57        4.26      2.78 o
   6 -16   4       23.82       27.37      3.76 o
   7 -16   4       44.63       46.94      6.71 o
   8 -16   4        4.01        3.90      3.20 o
   9 -16   4        8.22       13.49      4.81 o
  -6 -15   4       16.96       12.27      4.24 o
  -5 -15   4        0.85       -3.80      4.60 o
  -4 -15   4        0.20       -2.49      3.02 o
  -3 -15   4        0.06       -3.06      3.06 o
  -2 -15   4       20.24       26.24      3.85 o
  -1 -15   4       18.16       15.37      3.40 o
   0 -15   4        0.03       -2.80      4.29 o
   1 -15   4        0.12        9.39      3.05 o
   2 -15   4       22.39       22.18      2.78 o
   3 -15   4        0.12       -0.55      1.89 o
   4 -15   4        7.01        5.17      2.37 o
   5 -15   4        0.37        0.02      2.15 o
   6 -15   4        2.07       -2.13      2.13 o
   7 -15   4        1.01        2.57      2.82 o
   8 -15   4        0.40        1.89      2.80 o
   9 -15   4       65.82       79.55      5.68 o
  10 -15   4       41.91       57.07      6.11 o
  -7 -14   4        3.10        4.63      5.00 o
  -6 -14   4       12.21        8.91      3.94 o
  -5 -14   4       61.57       54.46      5.07 o
  -4 -14   4       20.26       24.17      3.79 o
  -3 -14   4       38.55       37.36      7.78 o
  -2 -14   4        0.93        0.35      2.12 o
  -1 -14   4       50.43       43.75      3.33 o
   0 -14   4        4.91        7.46      4.60 o
   1 -14   4      209.16      199.80      8.18 o
   2 -14   4       12.73       20.04      2.66 o
   3 -14   4      182.52      180.03      6.16 o
   4 -14   4        0.30        1.57      2.04 o
   5 -14   4      146.79      153.38      5.78 o
   6 -14   4       17.43       18.94      5.53 o
   7 -14   4        0.09        4.33      2.75 o
   8 -14   4      141.77      153.38      7.36 o
   9 -14   4        7.55        8.17      3.08 o
  10 -14   4       10.31       15.88      3.61 o
  11 -14   4        8.99        4.66      4.52 o
  -8 -13   4       14.89       19.36      5.74 o
  -7 -13   4       71.55       82.68      6.23 o
  -6 -13   4       20.41       20.23      3.88 o
  -5 -13   4        6.22        8.90      3.33 o
  -4 -13   4        7.78       10.16      2.46 o
  -3 -13   4        4.55        2.06      2.15 o
  -2 -13   4        0.84       -1.97      1.97 o
  -1 -13   4      123.58      120.64      5.00 o
   0 -13   4        1.08        2.63      2.05 o
   1 -13   4      142.16      172.34      7.23 o
   2 -13   4       91.25       80.47      5.00 o
   3 -13   4        0.47       -1.59      1.59 o
   4 -13   4       15.43       15.91      2.38 o
   5 -13   4        8.72        9.13      2.20 o
   6 -13   4       56.96       54.27      3.17 o
   7 -13   4       39.23       37.71      1.87 o
   8 -13   4       10.02       10.62      1.38 o
   9 -13   4        1.69       -1.22      1.22 o
  10 -13   4       14.25       14.75      2.26 o
  11 -13   4        1.43       -1.79      1.79 o
  -9 -12   4       41.95       39.47      6.96 o
  -8 -12   4        2.43        1.59      4.50 o
  -7 -12   4        0.57       -1.04      3.22 o
  -6 -12   4       12.96       17.37      2.93 o
  -5 -12   4       23.56       21.20      2.81 o
  -4 -12   4        3.69        4.20      2.22 o
  -3 -12   4      213.99      209.08      7.02 o
  -2 -12   4       53.31       49.54      3.31 o
  -1 -12   4      743.25      731.83     16.29 o
   0 -12   4      267.01      256.62      7.43 o
   1 -12   4       87.54      107.61      5.38 o
   2 -12   4       26.11       22.08      3.15 o
   3 -12   4      574.22      557.19     13.00 o
   4 -12   4      124.02      103.41      2.28 o
   5 -12   4      130.40      145.91      3.40 o
   6 -12   4       62.07       56.67      3.26 o
   7 -12   4        2.05        2.56      1.49 o
   8 -12   4        7.48       10.25      2.03 o
   9 -12   4        1.21       -1.79      1.79 o
  10 -12   4        9.66        7.11      2.02 o
  11 -12   4        7.79        8.59      2.20 o
  12 -12   4       63.95       79.19      5.10 o
 -10 -11   4       17.60       21.11      6.14 o
  -9 -11   4       30.58       45.42      6.77 o
  -8 -11   4        3.87       -0.09      3.99 o
  -7 -11   4       74.75       82.31      4.67 o
  -6 -11   4        0.19       -2.12      2.12 o
  -5 -11   4       95.83       86.10      4.86 o
  -4 -11   4      134.41      127.97      4.94 o
  -3 -11   4        5.88        0.36      1.93 o
  -2 -11   4        3.95        2.28      1.90 o
  -1 -11   4       68.19       70.63      3.89 o
   0 -11   4       18.69       28.30      4.55 o
   1 -11   4      741.50      818.63     27.54 o
   2 -11   4      710.00      691.54     11.06 o
   3 -11   4      680.04      634.53      9.52 o
   4 -11   4     2230.12     2136.23     29.37 o
   5 -11   4        0.64       -0.91      0.91 o
   6 -11   4        9.77        1.41      1.13 o
   7 -11   4       56.50       50.37      2.00 o
   8 -11   4       20.06       17.14      1.78 o
   9 -11   4       24.18       24.00      1.95 o
  10 -11   4       11.70       12.13      1.78 o
  11 -11   4        3.13        3.60      1.69 o
  12 -11   4       71.22       95.16      3.89 o
 -10 -10   4        3.51        0.03      4.63 o
  -9 -10   4       78.69       94.48      8.76 o
  -8 -10   4        0.50       -2.30      2.30 o
  -7 -10   4        6.26        4.24      2.39 o
  -6 -10   4       49.62       47.51      3.38 o
  -5 -10   4       66.55       67.70      4.19 o
  -4 -10   4       78.73       80.39      3.86 o
  -3 -10   4       92.00       91.39      3.22 o
  -2 -10   4       88.14       72.64      2.53 o
  -1 -10   4        8.77        7.25      1.07 o
   0 -10   4       76.08       64.79      2.02 o
   1 -10   4       76.44       71.70      2.90 o
   2 -10   4        0.02       -0.71      0.71 o
   3 -10   4     1384.57     1396.06     16.08 o
   4 -10   4       24.54       21.15      1.11 o
   5 -10   4     1296.93     1230.29     16.28 o
   6 -10   4       21.92       14.01      1.33 o
   7 -10   4      761.17      767.23     15.14 o
   8 -10   4       15.33       16.76      1.73 o
   9 -10   4        5.09        5.62      1.45 o
  10 -10   4        5.77        4.52      1.52 o
  11 -10   4        0.02       -1.10      1.45 o
  12 -10   4       32.76       41.16      2.61 o
  13 -10   4       21.07       26.60      2.88 o
 -11  -9   4        0.01        1.67      4.68 o
 -10  -9   4       21.40       24.74      4.04 o
  -9  -9   4       19.81       19.65      3.68 o
  -8  -9   4        0.31        0.09      2.51 o
  -7  -9   4       17.18       15.87      2.56 o
  -6  -9   4        0.06        0.87      1.95 o
  -5  -9   4      202.82      203.05      6.26 o
  -4  -9   4      335.96      335.53      7.28 o
  -3  -9   4        7.11        3.69      0.68 o
  -2  -9   4       17.98       16.88      0.83 o
  -1  -9   4      282.02      277.86      3.93 o
   0  -9   4       59.83       65.02      1.52 o
   1  -9   4        3.12        3.08      0.56 o
   2  -9   4       88.27       90.37      1.80 o
   3  -9   4       67.79       70.32      1.61 o
   4  -9   4      163.61      164.40      2.69 o
   5  -9   4      323.85      317.72      4.66 o
   6  -9   4      487.60      452.95      6.30 o
   7  -9   4      631.07      583.50      9.05 o
   8  -9   4        3.90        0.92      1.22 o
   9  -9   4       44.64       38.99      2.19 o
  10  -9   4       13.57       10.99      1.84 o
  11  -9   4       84.86       86.24      3.37 o
  12  -9   4       26.71       27.80      2.28 o
  13  -9   4       16.10       19.99      2.66 o
 -11  -8   4        0.34        0.90      3.99 o
 -10  -8   4       11.03       12.53      3.69 o
  -9  -8   4        9.38        9.62      2.71 o
  -8  -8   4       36.44       43.79      3.35 o
  -7  -8   4       44.66       43.56      4.18 o
  -6  -8   4       25.76       23.67      4.21 o
  -5  -8   4        2.18        4.05      0.67 o
  -4  -8   4      124.65      111.99      2.20 o
  -3  -8   4      217.97      210.09      3.14 o
  -2  -8   4        0.15        0.33      0.57 o
  -1  -8   4      499.79      514.95      6.12 o
   0  -8   4      202.44      201.70      3.51 o
   1  -8   4       32.45       33.31      0.95 o
   2  -8   4        8.23        6.12      0.61 o
   3  -8   4      676.53      697.12      8.42 o
   4  -8   4      587.52      539.61      6.73 o
   5  -8   4      132.16      142.74      2.56 o
   6  -8   4       89.36       84.21      1.97 o
   7  -8   4       61.67       71.52      1.90 o
   8  -8   4       88.65       69.27      2.49 o
   9  -8   4       11.00        7.80      1.46 o
  10  -8   4        9.01        8.41      1.55 o
  11  -8   4       23.17       32.91      2.59 o
  12  -8   4        6.50        9.98      2.34 o
  13  -8   4        4.96        2.10      1.96 o
 -12  -7   4        4.78        3.04      4.92 o
 -11  -7   4       34.26       39.16      4.74 o
 -10  -7   4       18.69       15.04      3.85 o
  -9  -7   4        9.12       10.78      2.54 o
  -8  -7   4        2.95        2.21      1.07 o
  -7  -7   4       25.95       29.33      1.66 o
  -6  -7   4       10.61       13.87      1.03 o
  -5  -7   4      103.09       98.74      1.82 o
  -4  -7   4        1.40       -0.27      0.52 o
  -3  -7   4     1461.66     1442.85     15.00 o
  -2  -7   4      316.81      360.56      4.24 o
  -1  -7   4     1641.03     1728.06     17.77 o
   0  -7   4      400.38      398.72      4.59 o
   1  -7   4      167.30      170.23      2.32 o
   2  -7   4       34.48       24.98      0.92 o
   3  -7   4       22.75       25.91      0.87 o
   4  -7   4      275.21      247.47      3.45 o
   5  -7   4       37.21       45.67      1.28 o
   6  -7   4      101.15       89.76      1.95 o
   7  -7   4        0.07       -0.70      0.70 o
   8  -7   4      121.40      104.65      2.67 o
   9  -7   4        0.84       -0.92      0.92 o
  10  -7   4        2.38        1.61      1.23 o
  11  -7   4      195.26      204.51      6.02 o
  12  -7   4       49.00       53.75      2.53 o
  13  -7   4        1.63        2.91      1.69 o
 -12  -6   4        4.42        2.95      3.48 o
 -11  -6   4        0.18        0.66      2.75 o
 -10  -6   4       14.30        9.58      2.94 o
  -9  -6   4        0.66        0.94      1.02 o
  -8  -6   4        1.56        0.18      1.02 o
  -7  -6   4      121.17      118.96      3.22 o
  -6  -6   4        0.19       -0.55      0.72 o
  -5  -6   4       19.06       22.16      0.88 o
  -4  -6   4      385.05      366.17      4.31 o
  -3  -6   4      141.80      145.65      2.07 o
  -2  -6   4      392.30      382.83      4.38 o
  -1  -6   4      221.73      271.60      3.25 o
   0  -6   4        3.77        4.27      0.50 o
   1  -6   4      761.80      760.90      7.78 o
   2  -6   4      257.58      281.32      3.24 o
   3  -6   4     3061.18     3390.00     35.95 o
   4  -6   4        0.01        0.34      0.42 o
   5  -6   4      628.01      631.87      7.01 o
   6  -6   4        2.05        0.31      0.57 o
   7  -6   4        2.15        1.75      0.68 o
   8  -6   4       75.20       65.21      2.37 o
   9  -6   4       32.26       26.92      1.44 o
  10  -6   4        7.16       10.05      1.47 o
  11  -6   4       51.62       48.33      2.28 o
  12  -6   4        9.22       11.87      3.08 o
  13  -6   4        1.17        2.49      7.63 o
 -13  -5   4        9.87        6.06      3.53 o
 -12  -5   4        4.70       -0.36      5.91 o
 -11  -5   4       23.12       24.82      1.67 o
 -10  -5   4        5.43        5.96      1.40 o
  -9  -5   4        1.89       -0.85      1.15 o
  -8  -5   4       85.63       77.70      2.16 o
  -7  -5   4      307.72      274.88      4.37 o
  -6  -5   4      111.45      123.86      2.22 o
  -5  -5   4       70.15       68.75      1.53 o
  -4  -5   4       52.96       34.71      0.95 o
  -3  -5   4       19.21       11.54      0.59 o
  -2  -5   4      643.90      575.78      5.72 o
  -1  -5   4      805.13      837.91      8.44 o
   0  -5   4      145.03      116.05      1.92 o
   1  -5   4      376.27      423.71      4.33 o
   2  -5   4      205.01      230.27      2.58 o
   3  -5   4      143.50      151.09      2.04 o
   4  -5   4     1127.02     1355.28     14.04 o
   5  -5   4       11.09       13.41      0.66 o
   6  -5   4      377.49      402.37      4.75 o
   7  -5   4      767.97      739.11      8.91 o
   8  -5   4      202.07      189.15      3.65 o
   9  -5   4       97.32       91.44      2.61 o
  10  -5   4        3.91        3.93      1.06 o
  11  -5   4       13.21       10.64      2.64 o
  12  -5   4       15.49       14.10      3.08 o
  13  -5   4        0.00       -2.30      2.70 o
  14  -5   4        0.96        4.05      4.87 o
 -13  -4   4        9.68       10.67      3.70 o
 -12  -4   4        1.66        1.46      1.44 o
 -11  -4   4      110.72      128.65      4.25 o
 -10  -4   4        9.36        9.76      2.07 o
  -9  -4   4       40.44       37.78      1.52 o
  -8  -4   4        5.55       10.63      1.06 o
  -7  -4   4      175.52      156.05      2.47 o
  -6  -4   4        0.96        1.09      0.69 o
  -5  -4   4       42.65       36.50      1.81 o
  -4  -4   4      367.07      362.93      4.40 o
  -3  -4   4      837.17      863.60      8.72 o
  -2  -4   4     1178.06     1228.97     11.18 o
  -1  -4   4      137.42      153.85      1.74 o
   0  -4   4       20.02       16.08      0.56 o
   1  -4   4     4985.27     5451.55     51.99 o
   2  -4   4      725.79      704.40      8.21 o
   3  -4   4     2469.33     2742.09     27.58 o
   4  -4   4     1104.73     1089.52     13.40 o
   5  -4   4      610.68      662.92      8.00 o
   6  -4   4      633.99      651.53      7.96 o
   7  -4   4        5.45        4.11      0.72 o
   8  -4   4       76.93       69.31      1.76 o
   9  -4   4        0.69       -0.57      0.95 o
  10  -4   4        6.57        7.21      2.05 o
  11  -4   4       32.47       31.65      3.53 o
  12  -4   4       66.80       79.99     10.13 o
  13  -4   4        0.31        0.19      3.85 o
 -13  -3   4       26.17       23.70      2.10 o
 -12  -3   4        0.53        0.22      2.84 o
 -11  -3   4       13.76       17.24      2.42 o
 -10  -3   4       70.24       65.88      2.49 o
  -9  -3   4       85.29       73.79      1.88 o
  -8  -3   4       27.11       23.62      1.09 o
  -7  -3   4        5.54        9.68      0.80 o
  -6  -3   4       10.97       18.48      0.84 o
  -5  -3   4     1006.16      973.96     11.28 o
  -4  -3   4     2172.47     2441.81     24.65 o
  -3  -3   4      331.64      375.71      4.21 o
  -2  -3   4     2301.23     2416.06     23.34 o
  -1  -3   4      206.23      222.62      2.37 o
   0  -3   4     5180.59     5690.61     52.04 o
   1  -3   4      823.19      839.45      7.94 o
   2  -3   4      113.75      113.97      1.50 o
   3  -3   4       16.30       17.57      0.69 o
   4  -3   4       23.14       26.00      0.75 o
   5  -3   4       51.37       40.03      1.40 o
   6  -3   4        1.55        0.73      0.58 o
   7  -3   4       19.64       13.70      1.10 o
   8  -3   4       87.76       63.10      2.69 o
   9  -3   4        2.27       -1.70      1.70 o
  10  -3   4        4.37        4.40      1.96 o
  11  -3   4       27.82       21.52      2.88 o
  12  -3   4       43.61       53.55      4.54 o
  13  -3   4        4.41        4.15      4.13 o
 -13  -2   4        2.26        1.42      2.14 o
 -12  -2   4        0.00        0.77      2.05 o
 -11  -2   4       10.93       11.73      1.78 o
 -10  -2   4       12.85        8.14      1.35 o
  -9  -2   4        8.89        7.59      1.10 o
  -8  -2   4       58.75       53.97      1.40 o
  -7  -2   4        6.26        4.00      0.64 o
  -6  -2   4       38.40       41.04      1.18 o
  -5  -2   4     1340.82     1322.82     14.31 o
  -4  -2   4        6.48        0.50      0.44 o
  -3  -2   4     4664.79     4873.67     48.34 o
  -2  -2   4     2689.43     2830.62     28.11 o
  -1  -2   4      638.11      654.49      6.82 o
   0  -2   4       91.32       93.01      1.28 o
   1  -2   4     6246.70     6650.97     66.50 o
   2  -2   4       15.06       18.91      0.57 o
   3  -2   4        9.15        3.91      0.86 o
   4  -2   4        2.08        7.84      0.55 o
   5  -2   4      192.39      193.02      2.80 o
   6  -2   4      809.08      793.70     11.63 o
   7  -2   4       23.96       19.20      1.10 o
   8  -2   4      217.14      205.72      5.06 o
   9  -2   4       83.23       68.01      3.62 o
  10  -2   4        6.89        6.26      2.04 o
  11  -2   4        5.56        5.84      2.37 o
  12  -2   4        1.81       -0.17      2.85 o
  13  -2   4        0.65       -1.88      3.89 o
 -14  -1   4        3.71        2.90      2.35 o
 -13  -1   4       23.22       17.10      2.13 o
 -12  -1   4       45.91       49.37      2.79 o
 -11  -1   4       23.51       20.33      1.69 o
 -10  -1   4        3.73        2.01      1.42 o
  -9  -1   4       24.56       15.58      1.36 o
  -8  -1   4      122.87      117.78      2.24 o
  -7  -1   4      145.05      132.69      2.26 o
  -6  -1   4      348.19      361.88      4.47 o
  -5  -1   4      583.38      588.45      6.69 o
  -4  -1   4       71.76       94.41      1.50 o
  -3  -1   4       74.50       87.81      1.28 o
  -2  -1   4       32.09       30.04      0.67 o
  -1  -1   4       89.70      119.15      1.76 o
   0  -1   4     3594.30     3855.17     45.80 o
   1  -1   4      700.60      718.65      8.76 o
   2  -1   4       72.29       88.16      1.40 o
   3  -1   4      504.88      503.48      7.40 o
   4  -1   4        1.96        6.74      0.58 o
   5  -1   4       92.16       88.46      1.86 o
   6  -1   4       53.40       46.84      1.35 o
   7  -1   4       13.31       12.23      1.42 o
   8  -1   4       97.02       68.99      2.71 o
   9  -1   4        0.42       -2.77      2.77 o
  10  -1   4        0.02        2.82      1.96 o
  11  -1   4        0.00        0.81      2.13 o
  12  -1   4       83.72      113.51      6.65 o
  13  -1   4       22.79       22.48      5.40 o
 -14   0   4        7.47        7.32      2.10 o
 -13   0   4        0.17       -0.22      2.01 o
 -12   0   4        3.31        2.00      1.76 o
 -11   0   4        0.01        0.67      1.41 o
 -10   0   4      192.46      181.44      4.15 o
  -9   0   4        3.81        1.77      0.86 o
  -8   0   4      697.39      636.24      8.31 o
  -7   0   4        7.35        6.37      0.67 o
  -6   0   4      316.53      295.43      3.94 o
  -5   0   4       87.47       84.41      1.61 o
  -4   0   4      186.99      211.73      2.92 o
  -3   0   4      252.95      267.73      3.80 o
  -2   0   4       43.85       38.46      0.86 o
  -1   0   4      294.54      283.57      4.09 o
   0   0   4      162.96      209.25      3.09 o
   1   0   4      521.43      554.85      8.60 o
   2   0   4       95.48       86.63      1.44 o
   3   0   4     1106.08     1249.27     17.54 o
   4   0   4      917.13      974.71     12.80 o
   5   0   4      725.69      765.75     10.31 o
   6   0   4      225.81      213.91      3.70 o
   7   0   4        1.20       -0.70      0.81 o
   8   0   4      334.93      323.10      8.17 o
   9   0   4       10.64       11.56      2.03 o
  10   0   4       87.84       97.15      4.47 o
  11   0   4        0.03        1.95      2.84 o
  12   0   4        7.66       12.17      3.45 o
  13   0   4        0.01       -2.59      4.18 o
 -14   1   4       32.20       45.42      4.29 o
 -13   1   4       48.23       52.37      3.83 o
 -12   1   4        9.07        8.99      1.80 o
 -11   1   4       26.96       24.48      2.01 o
 -10   1   4       14.74       11.56      1.51 o
  -9   1   4       62.86       44.99      1.76 o
  -8   1   4      219.48      198.70      3.52 o
  -7   1   4        7.27        4.44      0.63 o
  -6   1   4       35.73       29.26      1.07 o
  -5   1   4       29.36       20.54      0.78 o
  -4   1   4       32.54       31.88      1.15 o
  -3   1   4        0.03       -0.11      0.36 o
  -2   1   4      767.29      818.22     10.45 o
  -1   1   4      534.70      592.39      8.15 o
   0   1   4      733.51      909.11     30.49 o
   1   1   4      159.35      188.64      4.22 o
   2   1   4     3130.60     3472.19     51.94 o
   3   1   4      175.75      200.46      3.48 o
   4   1   4       98.50      149.53      2.45 o
   5   1   4        0.71       -0.77      0.77 o
   6   1   4       71.97       68.33      1.86 o
   7   1   4       87.75       84.98      2.89 o
   8   1   4       13.75       10.87      1.88 o
   9   1   4       49.04       50.34      3.07 o
  10   1   4      110.93      117.08      6.09 o
  11   1   4        4.84        2.99      2.93 o
  12   1   4       10.12        7.35      3.54 o
  13   1   4       25.00       25.08      5.42 o
 -14   2   4       21.84       28.92      4.89 o
 -13   2   4       54.99       64.47      3.30 o
 -12   2   4        0.96       -2.30      2.92 o
 -11   2   4        0.90        0.09      1.59 o
 -10   2   4       24.67       21.37      1.48 o
  -9   2   4       94.71       88.31      2.36 o
  -8   2   4      279.15      234.72      4.17 o
  -7   2   4      138.64      135.12      2.40 o
  -6   2   4       82.73       92.50      2.06 o
  -5   2   4        0.36        0.69      0.54 o
  -4   2   4      287.19      336.16      4.50 o
  -3   2   4        0.98       12.14      1.34 o
  -2   2   4        1.73        3.49      0.49 o
  -1   2   4      549.36      707.93     11.97 o
   2   2   4      793.69      872.14     13.32 o
   3   2   4     1370.01     1456.34     22.08 o
   4   2   4       27.59       36.06      1.29 o
   5   2   4       43.60       36.71      1.30 o
   6   2   4       18.50       18.37      0.99 o
   7   2   4       31.73       27.40      1.81 o
   8   2   4      131.41      129.21      4.48 o
   9   2   4       15.06       12.05      2.69 o
  10   2   4        0.25       -1.84      2.92 o
  11   2   4       36.11       36.04      4.13 o
  12   2   4        4.78        3.24      3.42 o
 -14   3   4       22.15       24.11      2.84 o
 -13   3   4        2.06        3.02      2.04 o
 -12   3   4        2.74        2.85      1.79 o
 -11   3   4       37.01       40.72      2.20 o
 -10   3   4       13.31       12.30      1.28 o
  -9   3   4        3.47        4.92      1.01 o
  -8   3   4      104.81       94.07      2.18 o
  -7   3   4       80.97       70.81      2.45 o
  -6   3   4     1091.30     1038.88     27.26 o
  -5   3   4      224.32      235.88      3.73 o
  -4   3   4      393.83      453.21      9.29 o
  -3   3   4        7.36        8.52      0.68 o
  -2   3   4      998.19     1117.39     18.79 o
  -1   3   4      737.88      848.45     14.28 o
   0   3   4      755.62      781.23     21.62 o
   1   3   4      350.45      424.95     14.06 o
   2   3   4      213.47      189.70      4.10 o
   3   3   4       17.30       20.37      0.84 o
   4   3   4       39.43       35.92      1.18 o
   5   3   4      122.92      120.22      2.70 o
   6   3   4       44.79       38.91      1.54 o
   7   3   4        3.67        3.23      1.25 o
   8   3   4        4.95        3.42      2.20 o
   9   3   4       46.14       42.54      6.18 o
  10   3   4       14.65       21.02      6.15 o
  11   3   4        0.63       -0.85      2.91 o
  12   3   4       17.18       20.59      6.77 o
 -14   4   4        1.03        0.60      1.54 o
 -13   4   4       11.25        8.24      1.60 o
 -12   4   4        6.42        9.10      1.42 o
 -11   4   4       12.98       18.00      1.59 o
 -10   4   4       27.91       26.17      1.47 o
  -9   4   4      206.00      219.08      6.56 o
  -8   4   4       19.08       19.61      2.12 o
  -7   4   4        0.15       -0.74      0.74 o
  -6   4   4      445.44      405.42      7.10 o
  -5   4   4        2.97        6.98      1.06 o
  -4   4   4       41.69       48.82      2.72 o
  -3   4   4      322.65      402.20      6.55 o
  -2   4   4      358.88      381.77      6.84 o
  -1   4   4       35.61       52.83      1.66 o
   0   4   4      526.84      547.72     10.87 o
   1   4   4        1.22       -0.53      0.53 o
   2   4   4      123.75      122.63      3.00 o
   3   4   4       39.48       40.81      1.54 o
   4   4   4        5.11        3.65      0.65 o
   5   4   4       61.65       60.53      2.78 o
   6   4   4        2.48        1.39      1.44 o
   7   4   4       38.21       34.37      2.43 o
   8   4   4      131.80      122.29      4.64 o
   9   4   4        1.42        2.30      3.03 o
  10   4   4        4.04        3.14      2.80 o
  11   4   4        0.00       -2.81      2.98 o
 -13   5   4        0.33       -2.34      2.87 o
 -12   5   4        2.56       -3.17      3.17 o
 -11   5   4        4.20        7.14      7.16 o
 -10   5   4      137.51      140.56      5.39 o
  -9   5   4      186.25      189.91      6.03 o
  -8   5   4       63.75       55.56      3.13 o
  -7   5   4       61.79       50.13      2.91 o
  -6   5   4       18.00       13.03      1.27 o
  -5   5   4       73.96       72.37      2.66 o
  -4   5   4       23.63       22.37      1.17 o
  -3   5   4      166.10      174.00      3.70 o
  -2   5   4      177.64      188.98      3.36 o
  -1   5   4      186.19      204.20      4.63 o
   0   5   4      237.83      257.96      5.57 o
   1   5   4       11.63       13.25      1.10 o
   2   5   4      402.74      403.07      8.45 o
   3   5   4      126.10      122.29      3.44 o
   4   5   4      223.16      210.95      4.55 o
   5   5   4        0.38       -0.90      0.90 o
   6   5   4       66.41       67.23      3.05 o
   7   5   4        1.59        0.08      1.95 o
   8   5   4       49.80       56.81      4.20 o
   9   5   4        1.06       -1.74      2.20 o
  10   5   4        2.29       -2.65      2.65 o
  11   5   4        0.64       -1.99      3.02 o
 -13   6   4       42.28       52.44      5.02 o
 -12   6   4       28.01       30.76      3.99 o
 -11   6   4       35.39       39.11      4.10 o
 -10   6   4       25.59       33.91      3.05 o
  -9   6   4        9.41        7.10      2.40 o
  -8   6   4      109.23       99.90      4.16 o
  -7   6   4       70.27       61.99      3.23 o
  -6   6   4      606.34      591.61     12.74 o
  -5   6   4       63.16       55.36      2.04 o
  -4   6   4      113.27      109.58      2.84 o
  -3   6   4      203.10      185.50      3.57 o
  -2   6   4       43.25       37.38      1.32 o
  -1   6   4      101.62       99.19      2.97 o
   0   6   4      209.25      198.13      4.68 o
   1   6   4      798.86      778.28     15.65 o
   2   6   4      165.76      162.79      4.26 o
   3   6   4      319.05      312.80      7.78 o
   4   6   4       62.89       56.74      2.71 o
   5   6   4        4.78        1.25      1.39 o
   6   6   4        6.92        2.11      1.73 o
   7   6   4       21.48       22.15      2.64 o
   8   6   4       10.32        7.80      2.52 o
   9   6   4       35.19       34.43      3.18 o
  10   6   4        0.53       -3.91      4.77 o
 -13   7   4       13.20        8.87      4.11 o
 -12   7   4       17.91       21.63      8.39 o
 -11   7   4       19.65       16.61      3.32 o
 -10   7   4       10.52        8.55      2.37 o
  -9   7   4      181.84      178.04      8.68 o
  -8   7   4       17.70       17.12      3.02 o
  -7   7   4      389.12      366.85      9.03 o
  -6   7   4      280.87      273.55      7.89 o
  -5   7   4       75.13       67.87      2.63 o
  -4   7   4       17.35       14.00      1.19 o
  -3   7   4      231.55      223.27      7.83 o
  -2   7   4     1014.58      997.33     17.76 o
  -1   7   4      133.33      150.94      4.15 o
   0   7   4      627.65      589.56     12.31 o
   1   7   4      184.09      172.28      4.61 o
   2   7   4     1447.91     1458.70     35.83 o
   3   7   4       35.99       26.12      2.60 o
   4   7   4      605.95      574.90     23.23 o
   5   7   4       31.14       37.28      3.80 o
   6   7   4       34.17       37.94      5.54 o
   7   7   4        2.02        2.04      2.01 o
   8   7   4        0.22        3.20      4.44 o
   9   7   4        1.52        1.33      3.49 o
  10   7   4        0.06       -3.17      5.18 o
 -12   8   4        0.11        2.41      5.05 o
 -11   8   4        1.25        2.48      3.11 o
 -10   8   4       55.90       54.70      3.77 o
  -9   8   4        2.20       -1.30      1.90 o
  -8   8   4       40.40       38.27      2.81 o
  -7   8   4       73.52       65.88      3.39 o
  -6   8   4      136.10      114.05      4.12 o
  -5   8   4        1.82        5.91      1.36 o
  -4   8   4        0.68       -0.25      1.16 o
  -3   8   4       69.73       75.46      2.68 o
  -2   8   4      122.53      129.78      3.18 o
  -1   8   4       99.71       92.97      4.21 o
   0   8   4      194.72      176.64      6.07 o
   1   8   4      388.51      384.15     13.40 o
   2   8   4        4.26        1.20      1.95 o
   3   8   4       22.64       18.76      2.79 o
   4   8   4       43.01       34.55      3.09 o
   5   8   4        3.72        4.33      2.35 o
   6   8   4        1.09        1.56      3.62 o
   7   8   4        0.99        1.06      3.91 o
   8   8   4       34.73       35.34      6.30 o
   9   8   4        3.20        2.05      6.88 o
 -12   9   4        0.23       -3.39      4.47 o
 -11   9   4        1.29        5.29      4.29 o
 -10   9   4        2.50       -1.38      2.71 o
  -9   9   4       34.64       29.98      3.86 o
  -8   9   4       15.87       15.12      3.04 o
  -7   9   4       10.46       14.68      2.72 o
  -6   9   4      132.82      117.39     11.24 o
  -5   9   4      195.09      187.13      6.61 o
  -4   9   4      367.30      306.46      7.65 o
  -3   9   4       59.38       56.01      2.75 o
  -2   9   4       66.57       69.82      2.74 o
  -1   9   4        1.43        1.83      2.35 o
   0   9   4       84.54       85.05      4.24 o
   1   9   4       67.69       70.50      6.71 o
   2   9   4       23.96       22.54      2.95 o
   3   9   4        0.00        0.87      2.17 o
   4   9   4       12.87       11.80      4.03 o
   5   9   4       35.41       29.81      4.66 o
   6   9   4       31.04       32.56      5.03 o
   7   9   4       18.99       26.95      5.61 o
   8   9   4        7.38        8.31      5.32 o
 -11  10   4        4.83        3.04      4.42 o
 -10  10   4        3.52       -1.87      2.93 o
  -9  10   4       18.59       27.38      6.92 o
  -8  10   4       48.98       44.38      3.97 o
  -7  10   4        0.21        0.46      2.15 o
  -6  10   4       10.68       16.41      2.70 o
  -5  10   4       22.45       16.07      2.99 o
  -4  10   4        3.42        2.08      1.74 o
  -3  10   4        0.15       -1.31      1.31 o
  -2  10   4        0.13        0.61      1.15 o
  -1  10   4      158.06      149.85      6.09 o
   0  10   4        1.96       -1.93      1.99 o
   1  10   4       90.53       99.55      6.86 o
   2  10   4       21.81       15.89      3.43 o
   3  10   4       40.16       38.41      3.54 o
   4  10   4        9.33        3.86      3.62 o
   5  10   4        2.27        0.50      3.73 o
   6  10   4        5.07        5.77      4.44 o
   7  10   4        0.13       -2.54      4.76 o
 -11  11   4       14.29       22.62      5.79 o
 -10  11   4        0.37       -3.58      3.61 o
  -9  11   4        2.62        4.72      4.32 o
  -8  11   4       15.15       13.20      3.15 o
  -7  11   4       13.14       11.17      2.75 o
  -6  11   4        2.00        0.32      2.11 o
  -5  11   4        0.34       -0.49      1.98 o
  -4  11   4        0.13       -0.94      1.80 o
  -3  11   4        6.84        3.12      3.57 o
  -2  11   4       58.30       64.28      6.14 o
  -1  11   4       11.15        9.23      2.98 o
   0  11   4       14.10       16.10      2.80 o
   1  11   4        2.69        2.94      2.57 o
   2  11   4        0.20        0.98      3.39 o
   3  11   4       13.74        9.60      3.86 o
   4  11   4       38.62       39.89      5.53 o
   5  11   4        1.16        0.48      4.10 o
   6  11   4       13.96       14.92      5.11 o
 -10  12   4        2.59        5.28      3.39 o
  -9  12   4       18.84       21.75      3.82 o
  -8  12   4        5.81        4.85      2.94 o
  -7  12   4        1.09       -1.37      2.36 o
  -6  12   4        0.82       -2.04      2.04 o
  -5  12   4       17.63       18.70      3.27 o
  -4  12   4        1.02        0.51      1.83 o
  -3  12   4        5.91        0.13      3.39 o
  -2  12   4        7.00        7.41      3.65 o
  -1  12   4       48.52       48.27      5.77 o
   0  12   4       62.59       71.47      6.80 o
   1  12   4        4.46       -1.48      3.54 o
   2  12   4        2.45       -3.54      3.54 o
   3  12   4        2.78        0.85      3.99 o
   4  12   4        0.34        2.94      4.05 o
   5  12   4       20.12       17.83      5.00 o
  -8  13   4        0.12       -0.73      2.97 o
  -7  13   4        6.30        6.52      4.62 o
  -6  13   4       35.14       41.70      3.76 o
  -5  13   4       23.04       22.67      5.37 o
  -4  13   4       20.84        9.55      4.60 o
  -3  13   4       84.95       99.93      8.46 o
  -2  13   4       47.46       52.11      6.16 o
  -1  13   4       32.34       23.54      5.13 o
   0  13   4       91.46      107.95      8.49 o
   1  13   4        2.96       -1.61      4.15 o
   2  13   4        1.46       -2.12      3.94 o
   3  13   4        1.01        2.46      4.26 o
   4  13   4        0.58        4.23      4.44 o
  -7  14   4       55.11       53.75      7.96 o
  -6  14   4       47.13       61.50      8.01 o
  -5  14   4       47.83       55.28      7.43 o
  -4  14   4       49.69       63.77      7.78 o
  -3  14   4        1.37       -0.40      5.08 o
  -2  14   4        0.33       -3.65      4.60 o
  -1  14   4        0.91        3.68      4.55 o
   0  14   4        2.98       -1.59      4.13 o
   1  14   4       12.35       15.08      5.21 o
   0 -18   5        7.12        6.51      4.66 o
   1 -18   5        5.86        8.44      4.84 o
   2 -18   5        1.86        1.98      4.23 o
   3 -18   5       18.51       10.50      5.29 o
   4 -18   5       18.64       15.16      5.32 o
   5 -18   5        5.25        4.44      4.92 o
  -3 -17   5        5.23        6.03      5.32 o
  -1 -17   5        9.49       -2.27      5.48 o
   0 -17   5        0.76        1.80      5.32 o
   1 -17   5        6.94        5.59      3.39 o
   2 -17   5       23.33       31.53      5.71 o
   3 -17   5       12.99       10.10      4.79 o
   4 -17   5        6.22        9.28      4.47 o
   5 -17   5        6.15        2.83      4.36 o
   6 -17   5       22.94       23.31      7.06 o
   7 -17   5        3.05        2.44      3.13 o
   8 -17   5        4.57        7.04      4.73 o
  -5 -16   5       12.36        7.75      5.40 o
  -4 -16   5        0.01       -0.48      4.44 o
  -3 -16   5       42.71       45.12      8.81 o
  -2 -16   5        0.24       -2.20      3.21 o
  -1 -16   5       32.24       27.59      6.30 o
   0 -16   5       13.80       16.21      5.58 o
   1 -16   5       27.60       32.32      4.13 o
   2 -16   5        0.66        0.13      2.18 o
   3 -16   5        9.19        9.12      2.61 o
   4 -16   5        4.11        6.16      2.84 o
   5 -16   5       56.58       56.56      4.62 o
   6 -16   5       17.93       18.02      3.95 o
   7 -16   5        4.08        4.23      2.87 o
   8 -16   5        0.00       -2.81      2.81 o
   9 -16   5        0.11       -2.16      2.88 o
  -6 -15   5        1.04        2.43      4.79 o
  -5 -15   5        3.41        4.41      3.51 o
  -4 -15   5       25.60       25.84      5.93 o
  -3 -15   5        0.46       -2.96      2.96 o
  -2 -15   5        0.11       -2.19      2.19 o
  -1 -15   5        0.02       -2.23      2.23 o
   0 -15   5       63.93       72.73      8.77 o
   1 -15   5        0.06       -0.50      2.78 o
   2 -15   5        0.05       -2.48      2.48 o
   3 -15   5       35.01       35.27      3.21 o
   4 -15   5        2.39        0.82      2.26 o
   5 -15   5       60.54       55.64      5.44 o
   6 -15   5       54.77       54.48      4.56 o
   7 -15   5       37.34       38.54      4.12 o
   8 -15   5        7.32       11.18      3.32 o
   9 -15   5       26.60       26.67      4.03 o
  10 -15   5       35.73       37.89      4.61 o
  -7 -14   5       40.38       33.30      6.30 o
  -6 -14   5        0.02       -4.05      4.05 o
  -5 -14   5       20.05       20.94      3.96 o
  -4 -14   5        2.71        3.51      2.47 o
  -3 -14   5       62.67       58.11      3.90 o
  -2 -14   5       23.46       19.62      2.81 o
  -1 -14   5       66.72       59.66      3.81 o
   0 -14   5       93.64       94.52      4.68 o
   1 -14   5       84.23       77.98      6.59 o
   2 -14   5       83.64       89.28      5.41 o
   3 -14   5       60.73       61.91      3.75 o
   4 -14   5        0.81       -1.85      1.85 o
   5 -14   5        9.92        8.38      2.35 o
   6 -14   5        0.14        0.24      1.85 o
   7 -14   5       19.62       20.46      3.02 o
   8 -14   5      105.75      119.19      3.58 o
   9 -14   5        0.00       -1.01      1.30 o
  10 -14   5       22.03       26.05      2.84 o
  11 -14   5        4.03       -0.17      1.92 o
  -8 -13   5        0.89        5.77      5.34 o
  -7 -13   5        4.57        2.65      4.55 o
  -6 -13   5        0.74       -2.03      3.16 o
  -5 -13   5       20.44       16.65      2.83 o
  -4 -13   5       13.29       17.88      2.82 o
  -3 -13   5        0.39       -2.91      2.91 o
  -2 -13   5       64.21       59.67      3.70 o
  -1 -13   5      137.10      124.43      6.39 o
   0 -13   5      197.59      197.24      6.49 o
   1 -13   5       48.88       48.78      4.03 o
   2 -13   5       62.44       63.61     11.80 o
   3 -13   5        4.83        1.95      1.18 o
   4 -13   5       56.57       51.33      1.82 o
   5 -13   5      143.59      150.30      4.02 o
   6 -13   5       36.90       42.29      2.12 o
   7 -13   5       11.43       17.72      1.74 o
   8 -13   5       66.66       81.72      3.72 o
   9 -13   5       17.49       18.84      2.30 o
  10 -13   5       22.66       22.82      3.91 o
  11 -13   5       14.28       12.62      2.91 o
  -9 -12   5       34.17       26.93      6.24 o
  -8 -12   5       30.82       28.99      5.98 o
  -7 -12   5       98.77      113.17     12.37 o
  -6 -12   5       15.14       12.56      2.74 o
  -5 -12   5       46.37       43.83      3.51 o
  -4 -12   5      215.93      210.35      6.77 o
  -3 -12   5        9.58        4.37      2.23 o
  -2 -12   5       85.42       83.52      4.39 o
  -1 -12   5       47.19       48.76      3.29 o
   0 -12   5        7.24        3.79      4.63 o
   1 -12   5        0.60       -0.83      0.83 o
   2 -12   5        2.97        0.71      1.30 o
   3 -12   5       88.04       81.99      2.50 o
   4 -12   5      143.90      134.85      3.07 o
   5 -12   5      111.95      107.20      2.85 o
   6 -12   5       19.76       14.52      1.34 o
   7 -12   5       40.45       41.79      2.31 o
   8 -12   5      245.28      249.37      6.14 o
   9 -12   5       23.79       27.80      2.11 o
  10 -12   5        1.42        0.12      1.46 o
  11 -12   5        2.34        0.72      1.63 o
  12 -12   5       18.29       21.27      2.39 o
 -10 -11   5        1.67       -3.86      4.76 o
  -9 -11   5       61.41       83.77      8.73 o
  -8 -11   5       24.95       30.25      4.24 o
  -7 -11   5        5.00        4.62      2.54 o
  -6 -11   5        9.74        6.84      2.45 o
  -5 -11   5       11.27       12.02      2.48 o
  -4 -11   5        2.66       -1.87      1.87 o
  -3 -11   5       52.96       47.80      3.15 o
  -2 -11   5        8.04        7.47      0.95 o
  -1 -11   5        0.20       -0.97      0.97 o
   0 -11   5      610.97      644.61      9.05 o
   1 -11   5       13.61       15.54      1.82 o
   2 -11   5      401.30      396.77      6.09 o
   3 -11   5       10.19        4.10      1.51 o
   4 -11   5       17.29       14.03      1.40 o
   5 -11   5      320.68      307.81      5.43 o
   6 -11   5        0.17       -1.16      1.16 o
   7 -11   5       48.89       54.61      4.64 o
   8 -11   5       53.27       70.03      2.89 o
   9 -11   5        4.15        2.42      1.43 o
  10 -11   5        0.03        1.06      1.78 o
  11 -11   5        0.01       -1.47      1.47 o
  12 -11   5       60.27       73.31      3.42 o
 -10 -10   5       10.98       15.51      4.03 o
  -9 -10   5       29.52       31.23     10.53 o
  -8 -10   5       41.61       37.80      4.73 o
  -7 -10   5        4.37        5.07      2.83 o
  -6 -10   5        7.28        4.51      2.17 o
  -5 -10   5      213.80      203.92      6.48 o
  -4 -10   5      344.49      332.52      5.16 o
  -3 -10   5      138.92      148.00      2.68 o
  -2 -10   5      223.26      219.06      3.22 o
  -1 -10   5      177.67      199.02      3.14 o
   0 -10   5       75.51       85.30      1.73 o
   1 -10   5       64.65       58.09      2.90 o
   2 -10   5      289.02      283.81      3.87 o
   3 -10   5        4.22        0.36      0.67 o
   4 -10   5       11.48        9.66      0.91 o
   5 -10   5       68.84       72.24      2.09 o
   6 -10   5        6.27        1.15      1.28 o
   7 -10   5       11.00       18.30      2.96 o
   8 -10   5       44.96       41.85      2.24 o
   9 -10   5        4.45        2.71      1.37 o
  10 -10   5       45.18       48.20      2.96 o
  11 -10   5        1.84       -0.61      1.56 o
  12 -10   5       79.12       92.87      4.32 o
  13 -10   5      103.70      119.63      8.05 o
 -11  -9   5        6.94        4.40      3.70 o
 -10  -9   5        0.10        2.39      3.15 o
  -9  -9   5      120.30      135.79      7.27 o
  -8  -9   5        4.81        1.26      2.33 o
  -7  -9   5       52.12       57.87      3.68 o
  -6  -9   5       28.85       23.57      2.22 o
  -5  -9   5      130.31      122.13      2.77 o
  -4  -9   5        0.96        1.99      0.74 o
  -3  -9   5       76.89       81.14      1.65 o
  -2  -9   5      370.55      416.53      4.97 o
  -1  -9   5       46.71       48.83      1.22 o
   0  -9   5       70.75       57.14      1.24 o
   1  -9   5        0.20        1.55      0.88 o
   2  -9   5      244.54      248.13      3.42 o
   3  -9   5      196.66      204.54      3.31 o
   4  -9   5      225.31      238.67      3.56 o
   5  -9   5       59.02       56.44      1.58 o
   6  -9   5       22.36       20.63      1.14 o
   7  -9   5       32.68       40.74      1.87 o
   8  -9   5        0.17        1.64      1.20 o
   9  -9   5       15.18       15.87      1.67 o
  10  -9   5       67.13       70.43      4.65 o
  11  -9   5       11.69       17.95      2.22 o
  12  -9   5        0.00        4.00      2.01 o
  13  -9   5        3.99        1.19      1.57 o
 -12  -8   5        1.57        5.03      5.34 o
 -11  -8   5        5.60        2.22      3.54 o
 -10  -8   5       45.10       47.60      4.72 o
  -9  -8   5       34.46       30.81      3.87 o
  -8  -8   5       10.48        8.77      1.15 o
  -7  -8   5       41.84       42.17      1.89 o
  -6  -8   5       77.63       80.73      2.63 o
  -5  -8   5      220.42      219.02      3.72 o
  -4  -8   5      399.83      418.20      5.40 o
  -3  -8   5       82.84       93.99      1.72 o
  -2  -8   5      246.54      264.50      3.38 o
  -1  -8   5      216.81      235.56      3.72 o
   0  -8   5      257.94      439.76     15.42 o
   1  -8   5     1271.85     1239.75     13.03 o
   2  -8   5        6.96        5.60      0.60 o
   3  -8   5       51.15       43.00      1.27 o
   4  -8   5      164.04      156.06      2.69 o
   5  -8   5        2.49        2.43      0.66 o
   6  -8   5      660.75      604.08      9.04 o
   7  -8   5       82.83       95.66      5.15 o
   8  -8   5      422.50      380.12      6.45 o
   9  -8   5       78.41       74.09      2.49 o
  10  -8   5       11.03        9.35      1.63 o
  11  -8   5       89.25       98.83      4.89 o
  12  -8   5       42.88       52.24      2.47 o
  13  -8   5        0.01       -2.31      2.80 o
 -12  -7   5        3.97        1.30      3.21 o
 -11  -7   5        4.33        8.93      3.37 o
 -10  -7   5       35.59       32.68      2.27 o
  -9  -7   5       16.17       17.39      1.58 o
  -8  -7   5      121.37      121.34      3.32 o
  -7  -7   5      336.51      319.49      5.14 o
  -6  -7   5      285.92      257.40      4.31 o
  -5  -7   5      107.79      101.59      1.86 o
  -4  -7   5        0.24       -0.09      0.55 o
  -3  -7   5      123.12      127.86      2.00 o
  -2  -7   5      410.66      434.22      5.01 o
  -1  -7   5      465.13      540.15      7.74 o
   0  -7   5      419.82      473.89      5.36 o
   1  -7   5       25.09       24.84      0.92 o
   2  -7   5      483.22      484.00      5.47 o
   3  -7   5       84.38       89.23      1.61 o
   4  -7   5       59.52       61.87      1.38 o
   5  -7   5      546.06      512.74      6.14 o
   6  -7   5      225.57      249.12      4.63 o
   7  -7   5       47.75       36.24      1.86 o
   8  -7   5       18.87       17.12      1.22 o
   9  -7   5       37.05       34.63      1.78 o
  10  -7   5       36.79       35.99      2.01 o
  11  -7   5       28.71       33.10      1.85 o
  12  -7   5       10.87        7.61      3.08 o
  13  -7   5       23.74       29.72      4.43 o
 -12  -6   5       11.00       10.13      4.38 o
 -11  -6   5        4.13        5.84      1.39 o
 -10  -6   5       14.78       16.56      1.77 o
  -9  -6   5        0.28       -1.20      1.20 o
  -8  -6   5      167.25      145.24      3.35 o
  -7  -6   5      224.79      232.83      4.92 o
  -6  -6   5      260.74      238.86      3.54 o
  -5  -6   5      172.41      170.29      2.71 o
  -4  -6   5       22.06       20.11      0.81 o
  -3  -6   5      218.66      226.20      2.93 o
  -2  -6   5      889.30      926.53      9.01 o
  -1  -6   5        0.66        0.53      0.40 o
   0  -6   5       60.24       51.88      1.49 o
   1  -6   5      202.46      280.34      3.36 o
   2  -6   5      149.76      155.17      2.14 o
   3  -6   5      607.31      673.04      7.67 o
   4  -6   5      253.15      252.57      3.18 o
   5  -6   5      104.92      132.31      2.13 o
   6  -6   5       12.76       17.24      0.84 o
   7  -6   5      151.85      134.23      2.68 o
   8  -6   5      130.02      114.00      2.62 o
   9  -6   5       82.45       73.82      2.30 o
  10  -6   5      143.46      140.04      3.95 o
  11  -6   5        0.84        2.18      2.41 o
  12  -6   5       28.47       25.89      3.59 o
  13  -6   5       14.72       20.33      3.74 o
 -13  -5   5        7.55       11.69      5.95 o
 -12  -5   5       16.77       13.56      1.82 o
 -11  -5   5        6.34       10.20      1.94 o
 -10  -5   5       43.35       44.09      4.05 o
  -9  -5   5       62.60       54.61      2.65 o
  -8  -5   5        0.10       -0.86      0.86 o
  -7  -5   5      111.09      119.02      2.50 o
  -6  -5   5        2.60        6.09      0.75 o
  -5  -5   5       35.85       45.23      1.29 o
  -4  -5   5       10.93        7.50      0.64 o
  -3  -5   5     1189.11     1239.34     12.89 o
  -2  -5   5      138.64      158.64      2.05 o
  -1  -5   5      495.77      599.88      6.80 o
   0  -5   5     2326.67     2754.91     38.72 o
   1  -5   5     2810.91     2870.32     28.96 o
   2  -5   5      366.51      432.04      4.82 o
   3  -5   5       31.44       26.97      1.43 o
   4  -5   5      109.59      114.43      3.33 o
   5  -5   5      127.80      108.67      2.13 o
   6  -5   5        0.12       -0.46      0.46 o
   7  -5   5      172.05      165.26      2.79 o
   8  -5   5       37.34       35.45      2.09 o
   9  -5   5      120.47      105.89      4.38 o
  10  -5   5        0.10       -0.29      1.90 o
  11  -5   5        0.33       -1.11      2.25 o
  12  -5   5       34.53       47.99      4.29 o
  13  -5   5       19.96       20.98      4.40 o
 -13  -4   5        3.64        5.01      1.73 o
 -12  -4   5       30.52       26.73      2.84 o
 -11  -4   5       10.27       12.16      2.98 o
 -10  -4   5       41.11       40.42      2.41 o
  -9  -4   5        0.79       -1.27      1.27 o
  -8  -4   5      312.66      297.54      4.91 o
  -7  -4   5      220.97      216.87      3.65 o
  -6  -4   5      424.94      430.50      5.57 o
  -5  -4   5     1753.56     1801.98     20.34 o
  -4  -4   5      644.00      700.52      7.91 o
  -3  -4   5      939.21     1016.85     10.15 o
  -2  -4   5     1551.65     1531.79     14.98 o
  -1  -4   5       49.58       32.96      1.12 o
   0  -4   5      582.46      575.80      7.08 o
   1  -4   5     2057.14     2152.51     21.69 o
   2  -4   5        1.28        3.44      0.65 o
   3  -4   5      661.17      733.15      7.89 o
   4  -4   5      133.66      151.31      2.44 o
   5  -4   5      503.14      458.32      6.65 o
   6  -4   5       12.88       14.60      1.07 o
   7  -4   5      101.09      105.55      2.74 o
   8  -4   5      280.93      279.24      7.42 o
   9  -4   5        0.61       -0.51      1.72 o
  10  -4   5        4.35        1.35      1.94 o
  11  -4   5        0.93        1.92      2.18 o
  12  -4   5        1.41       -0.77      3.29 o
  13  -4   5       22.63       28.59      5.50 o
 -13  -3   5       25.01       28.18      3.05 o
 -12  -3   5        2.42        2.56      1.91 o
 -11  -3   5      142.01      147.04      4.84 o
 -10  -3   5       48.23       49.81      2.57 o
  -9  -3   5       94.73      107.70      3.10 o
  -8  -3   5      143.08      139.57      2.86 o
  -7  -3   5      113.68      101.16      2.04 o
  -6  -3   5       20.55       20.33      1.25 o
  -5  -3   5       18.73       23.28      0.95 o
  -4  -3   5     1113.68     1250.79     13.92 o
  -3  -3   5     1527.46     1641.87     16.65 o
  -2  -3   5     4245.65     4625.06     46.14 o
  -1  -3   5     2083.14     2321.91     24.43 o
   0  -3   5     5768.83     6292.60     69.72 o
   1  -3   5      264.93      262.12      3.35 o
   2  -3   5      209.99      195.68      2.65 o
   3  -3   5      115.25      129.44      1.97 o
   4  -3   5      423.21      445.88      5.56 o
   5  -3   5       22.59       17.69      0.86 o
   6  -3   5      854.11      807.99     10.38 o
   7  -3   5      235.35      231.84      4.02 o
   8  -3   5       26.89       21.64      2.19 o
   9  -3   5      357.06      357.88      9.19 o
  10  -3   5       47.51       55.57      3.42 o
  11  -3   5        0.33       -1.97      1.97 o
  12  -3   5        7.58        3.94      3.97 o
  13  -3   5        6.43        9.87      4.95 o
 -13  -2   5       11.82       11.44      2.09 o
 -12  -2   5       56.73       55.30      2.99 o
 -11  -2   5        4.62       -0.98      1.50 o
 -10  -2   5       40.09       47.97      4.64 o
  -9  -2   5      229.12      215.23      4.64 o
  -8  -2   5        2.74        0.00      0.78 o
  -7  -2   5       14.07       12.35      0.90 o
  -6  -2   5        7.31        3.78      0.60 o
  -5  -2   5      565.17      555.24      6.42 o
  -4  -2   5        7.68        3.48      0.58 o
  -3  -2   5       65.92       83.77      1.70 o
  -2  -2   5      223.98      232.22      3.22 o
  -1  -2   5      126.75      138.84      1.87 o
   0  -2   5      470.32      511.42      6.06 o
   1  -2   5     2008.68     2141.61     24.01 o
   2  -2   5      137.71      153.58      2.66 o
   3  -2   5      342.56      347.13      4.95 o
   4  -2   5      428.72      439.96      6.22 o
   5  -2   5      104.90      110.13      2.41 o
   6  -2   5      141.11      131.27      2.85 o
   7  -2   5       11.61        8.62      1.09 o
   8  -2   5     1223.60     1199.16     21.53 o
   9  -2   5       22.76       25.34      4.43 o
  10  -2   5       31.40       28.30      2.75 o
  11  -2   5        0.31        3.88      6.63 o
  12  -2   5       27.63       26.79      4.05 o
  13  -2   5       65.58       79.14      7.67 o
 -14  -1   5        0.89       -3.39      4.92 o
 -13  -1   5       13.36       16.52      3.25 o
 -12  -1   5        4.89       -1.12      1.63 o
 -11  -1   5       48.72       48.78      2.94 o
 -10  -1   5        5.54        2.93      1.32 o
  -9  -1   5       50.06       51.54      1.93 o
  -8  -1   5      103.94       87.73      2.34 o
  -7  -1   5        1.02       -0.60      0.61 o
  -6  -1   5      217.24      194.22      2.88 o
  -5  -1   5       68.18       53.37      2.24 o
  -4  -1   5       73.60       74.29      1.31 o
  -3  -1   5        9.28        9.90      0.64 o
  -2  -1   5      271.48      259.31      3.46 o
  -1  -1   5        7.54        3.92      0.48 o
   0  -1   5     2042.06     2117.08     28.90 o
   1  -1   5      104.12      126.03      1.99 o
   2  -1   5      657.87      623.94      9.02 o
   3  -1   5       87.64      104.66      1.86 o
   4  -1   5      308.47      329.86      5.20 o
   5  -1   5      579.33      611.40      9.17 o
   6  -1   5      497.37      496.53      7.15 o
   7  -1   5     1040.96     1081.78     15.53 o
   8  -1   5        2.93        4.09      1.81 o
   9  -1   5      222.20      227.86      6.63 o
  10  -1   5       25.41       21.50      2.68 o
  11  -1   5        1.45        3.06      2.81 o
  12  -1   5        1.65        0.85      4.72 o
  13  -1   5        9.50        9.65      4.71 o
 -14   0   5       14.86       19.15      2.36 o
 -13   0   5       49.27       56.42      3.11 o
 -12   0   5       60.45       60.19      3.01 o
 -11   0   5       12.62       11.17      1.67 o
 -10   0   5        0.06       -0.98      0.98 o
  -9   0   5       83.95       79.21      2.28 o
  -8   0   5       32.75       24.07      1.27 o
  -7   0   5       95.41       89.49      1.80 o
  -6   0   5        6.68        2.89      0.67 o
  -5   0   5      445.89      466.22      6.34 o
  -4   0   5      166.67      163.73      3.15 o
  -3   0   5      158.14      156.65      3.29 o
  -2   0   5      203.88      223.83      3.78 o
  -1   0   5      125.71      112.81      1.93 o
   0   0   5      135.77      138.60      2.45 o
   1   0   5      613.58      670.15     10.34 o
   2   0   5        0.01        0.29      0.37 o
   3   0   5      179.03      181.94      3.27 o
   4   0   5      114.42      108.69      2.15 o
   5   0   5      459.93      458.88      7.06 o
   6   0   5        0.66       -0.44      0.67 o
   7   0   5      751.94      686.59     11.44 o
   8   0   5      542.22      514.49     11.68 o
   9   0   5        0.01       -0.67      1.63 o
  10   0   5       57.14       69.65      4.77 o
  11   0   5        6.30        3.31      2.79 o
  12   0   5       15.70       15.15      3.68 o
  13   0   5        4.69        2.78      4.47 o
 -14   1   5        2.47        4.68      2.47 o
 -13   1   5       55.18       64.31      5.28 o
 -12   1   5        0.00        1.33      1.77 o
 -11   1   5        1.21       -0.38      1.57 o
 -10   1   5        4.17        2.82      1.21 o
  -9   1   5        2.86        1.23      0.88 o
  -8   1   5      330.12      335.36      5.52 o
  -7   1   5       43.32       45.17      1.30 o
  -6   1   5      132.51      130.62      3.04 o
  -5   1   5        0.55        1.51      0.56 o
  -4   1   5     1041.94     1069.13     14.36 o
  -3   1   5       93.43       94.02      2.59 o
  -2   1   5       47.15       35.22      1.38 o
  -1   1   5      424.12      421.81      5.94 o
   0   1   5     1217.84     1305.96     30.38 o
   1   1   5     1136.82     1153.81     42.40 o
   2   1   5      525.82      524.67      8.18 o
   3   1   5      347.99      347.00      4.75 o
   4   1   5        3.99        3.96      0.76 o
   5   1   5      236.56      236.49      4.51 o
   6   1   5      201.63      212.49      3.81 o
   7   1   5       44.90       49.81      3.93 o
   8   1   5      210.46      202.59      5.87 o
   9   1   5        5.26        6.41      2.53 o
  10   1   5        9.46        5.36      2.69 o
  11   1   5       74.47       84.41      5.47 o
  12   1   5        1.04       -0.31      3.15 o
 -14   2   5       54.89       64.27      5.75 o
 -13   2   5       75.97       91.98      6.17 o
 -12   2   5        0.06       -1.37      1.37 o
 -11   2   5       95.40      108.69      3.34 o
 -10   2   5        1.33        0.00      1.21 o
  -9   2   5        2.28        1.08      0.91 o
  -8   2   5        0.90        0.44      0.71 o
  -7   2   5      221.53      194.41      4.73 o
  -6   2   5        2.95        4.65      0.83 o
  -5   2   5        5.13        9.53      0.86 o
  -4   2   5      226.95      233.06      5.24 o
  -3   2   5       39.31       40.16      1.25 o
  -2   2   5      140.09      138.43      3.42 o
  -1   2   5     1063.75     1154.34     19.27 o
   2   2   5        0.63        0.62      0.37 o
   3   2   5       79.32       85.90      2.12 o
   4   2   5       35.62       33.12      1.91 o
   5   2   5      293.03      301.91      4.92 o
   6   2   5       71.17       74.61      2.19 o
   7   2   5       81.29       83.38      2.93 o
   8   2   5        0.15       -1.72      1.90 o
   9   2   5       41.59       38.06      3.49 o
  10   2   5       28.04       24.65      3.41 o
  11   2   5        0.18        0.17      2.69 o
  12   2   5       12.43       15.88      3.78 o
 -13   3   5       38.27       42.24      2.20 o
 -12   3   5        2.83        3.59      1.90 o
 -11   3   5       26.02       25.57      1.52 o
 -10   3   5       13.24        9.09      1.16 o
  -9   3   5      153.86      129.96      4.83 o
  -8   3   5      109.29      102.92      4.06 o
  -7   3   5      419.97      402.13      9.47 o
  -6   3   5       17.64       17.35      1.17 o
  -5   3   5        5.32        4.93      0.84 o
  -4   3   5      768.31      851.26     13.24 o
  -3   3   5        0.05        0.77      0.58 o
  -2   3   5      481.09      515.25      7.96 o
  -1   3   5       13.71       22.52      1.35 o
   2   3   5       36.34       39.35      1.22 o
   3   3   5      118.55      125.35      2.81 o
   4   3   5        3.51        6.16      0.91 o
   5   3   5      146.04      136.52      2.92 o
   6   3   5        0.25       -0.97      0.97 o
   7   3   5       30.02       27.84      1.97 o
   8   3   5       12.78       12.39      2.50 o
   9   3   5        2.38       -0.98      2.51 o
  10   3   5        0.36       -0.19      2.59 o
  11   3   5        7.42        6.60      3.20 o
  12   3   5       21.54       12.12      3.76 o
 -13   4   5        5.41       11.75      3.53 o
 -12   4   5        0.12        1.43      2.82 o
 -11   4   5        0.10       -1.14      2.53 o
 -10   4   5       25.64       23.28      2.75 o
  -9   4   5       62.81       74.09      3.83 o
  -8   4   5        0.79        0.94      1.61 o
  -7   4   5      617.22      590.85     13.07 o
  -6   4   5      124.33      104.52      3.38 o
  -5   4   5        2.43        3.02      0.89 o
  -4   4   5      167.74      159.71      3.23 o
  -3   4   5      130.16      145.09      3.22 o
  -2   4   5      295.18      270.42      4.51 o
  -1   4   5      303.21      291.82      6.11 o
   0   4   5      341.48      354.94      7.18 o
   1   4   5        4.88        4.57      0.84 o
   2   4   5       13.39        7.06      0.85 o
   3   4   5        0.23       -0.71      0.71 o
   4   4   5        0.37       -0.93      0.93 o
   5   4   5       85.78       87.69      2.48 o
   6   4   5      254.83      235.95      6.01 o
   7   4   5      284.37      280.24      6.34 o
   8   4   5        1.50       -2.07      2.07 o
   9   4   5       20.44       22.80      4.02 o
  10   4   5       10.38       12.55      3.25 o
  11   4   5        0.03       -1.52      3.06 o
 -13   5   5        0.97        2.92      3.21 o
 -12   5   5        0.98       -1.85      2.79 o
 -11   5   5       38.42       38.36      5.04 o
 -10   5   5       89.67       91.95      4.44 o
  -9   5   5      155.93      156.45      5.53 o
  -8   5   5      311.60      297.87      7.88 o
  -7   5   5       50.44       52.23      2.90 o
  -6   5   5      105.03       87.70      3.10 o
  -5   5   5        6.16        5.33      0.97 o
  -4   5   5      160.20      159.32      3.30 o
  -3   5   5      433.99      395.08      7.33 o
  -2   5   5        0.06       -0.59      0.59 o
  -1   5   5       32.53       24.55      1.34 o
   0   5   5      140.74      121.32      2.98 o
   1   5   5      845.85      839.10     16.52 o
   2   5   5       17.37       21.63      1.36 o
   3   5   5       84.70       84.11      2.91 o
   4   5   5      280.75      267.69      7.15 o
   5   5   5      166.30      139.26      5.89 o
   6   5   5       86.89       88.50      3.22 o
   7   5   5      182.71      172.97      6.09 o
   8   5   5        4.92        3.34      1.90 o
   9   5   5        0.08       -1.56      2.38 o
  10   5   5        8.91       10.29      5.40 o
  11   5   5       10.47        6.75      5.95 o
 -13   6   5        2.19       -2.31      3.16 o
 -12   6   5        3.59       -2.35      2.85 o
 -11   6   5        5.33        2.15      2.87 o
 -10   6   5        8.15        7.46      3.70 o
  -9   6   5       28.33       28.74      2.76 o
  -8   6   5        0.39        2.18      1.81 o
  -7   6   5       43.99       41.23      4.10 o
  -6   6   5       11.56       13.61      1.58 o
  -5   6   5      108.93       90.61      2.87 o
  -4   6   5       46.54       47.55      2.15 o
  -3   6   5      201.07      204.77      3.83 o
  -2   6   5       42.11       45.03      2.91 o
  -1   6   5     1824.98     1841.30     35.76 o
   0   6   5       89.03       72.30      2.59 o
   1   6   5      473.77      463.60     12.08 o
   2   6   5      162.93      157.10      5.23 o
   3   6   5       28.73       22.76      2.24 o
   4   6   5        0.05       -1.36      1.36 o
   5   6   5        9.77        5.40      4.75 o
   6   6   5       15.89       14.15      2.62 o
   7   6   5       38.40       33.06      5.18 o
   8   6   5       11.03       11.44      3.41 o
   9   6   5        0.41       -1.67      4.36 o
  10   6   5        7.69        2.88      5.24 o
 -12   7   5        0.00       -0.66      4.58 o
 -11   7   5       16.05       12.75      4.81 o
 -10   7   5        0.25       -0.76      2.10 o
  -9   7   5        5.25        2.73      2.07 o
  -8   7   5        0.24       -1.63      1.63 o
  -7   7   5       70.85       61.33      3.29 o
  -6   7   5       12.51       11.61      1.73 o
  -5   7   5        0.31        1.30      1.20 o
  -4   7   5      221.27      222.11      4.93 o
  -3   7   5      491.99      484.69      7.91 o
  -2   7   5        6.38        9.87      1.92 o
  -1   7   5      375.44      357.28      9.96 o
   0   7   5      125.43      108.04      4.21 o
   1   7   5      425.73      402.30     10.96 o
   2   7   5       75.60       72.72      3.56 o
   3   7   5      342.63      335.00     10.51 o
   4   7   5       30.91       30.39      2.95 o
   5   7   5       37.32       44.31      4.40 o
   6   7   5       30.67       31.03      4.68 o
   7   7   5       37.53       44.65      5.77 o
   8   7   5        3.59       -0.19      3.08 o
   9   7   5        3.73        2.09      3.55 o
 -12   8   5       12.91       21.16      5.69 o
 -11   8   5        4.30       -0.74      4.18 o
 -10   8   5       27.47       36.29      5.54 o
  -9   8   5        1.33       -2.54      2.54 o
  -8   8   5        9.46        5.99      2.60 o
  -7   8   5       88.45       83.34      4.76 o
  -6   8   5       57.21       60.30      3.85 o
  -5   8   5        4.07        6.32      1.62 o
  -4   8   5       11.26       12.91      1.76 o
  -3   8   5       59.18       50.51      2.38 o
  -2   8   5        7.59        5.13      1.86 o
  -1   8   5       18.20       18.28      2.76 o
   0   8   5       72.71       61.65      3.44 o
   1   8   5       26.77       22.60      2.38 o
   2   8   5       46.94       44.74      3.57 o
   3   8   5        6.73       11.83      3.15 o
   4   8   5       80.24       88.39      9.09 o
   5   8   5       63.01       72.24      7.38 o
   6   8   5       34.62       33.91      4.89 o
   7   8   5        0.90       -0.16      4.15 o
   8   8   5       17.85       31.93      6.08 o
 -11   9   5        0.00       -4.02      4.02 o
 -10   9   5        8.18        4.95      3.22 o
  -9   9   5       21.95       28.95      4.42 o
  -8   9   5       27.52       28.80      3.44 o
  -7   9   5        0.25       -0.40      2.10 o
  -6   9   5       58.07       52.42      4.48 o
  -5   9   5        0.30       -1.70      1.70 o
  -4   9   5       33.99       30.86      2.13 o
  -3   9   5        5.76        6.85      2.14 o
  -2   9   5      111.39      106.60     11.45 o
  -1   9   5        2.45        2.86      1.92 o
   0   9   5       47.46       53.49      3.50 o
   1   9   5       19.46       18.91      2.45 o
   2   9   5        8.87       13.13      2.41 o
   3   9   5       64.19       54.43      4.29 o
   4   9   5        1.91        4.84      2.38 o
   5   9   5       19.73       24.68      4.55 o
   6   9   5        0.13       -1.88      3.65 o
   7   9   5       20.96       36.32      6.11 o
   8   9   5       59.25       94.14      9.26 o
 -11  10   5        4.54        2.12      4.55 o
 -10  10   5        0.46       -2.93      2.93 o
  -9  10   5        7.07        6.65      3.11 o
  -8  10   5       69.05       75.70      5.65 o
  -7  10   5       11.46       13.47      2.80 o
  -6  10   5       30.29       30.89      4.01 o
  -5  10   5        9.55       11.74      4.60 o
  -4  10   5       18.64       17.27      2.12 o
  -3  10   5       10.22        7.97      2.38 o
  -2  10   5       26.63       29.22      3.00 o
  -1  10   5       32.46       42.46      3.32 o
   0  10   5       36.31       31.25      3.04 o
   1  10   5       40.54       39.58      3.29 o
   2  10   5        0.88        0.32      2.18 o
   3  10   5       25.55       33.88      3.35 o
   4  10   5       39.93       26.82      4.63 o
   5  10   5       11.13        5.61      4.13 o
   6  10   5        9.03        8.23      4.50 o
   7  10   5        0.37       -0.71      4.76 o
 -10  11   5        1.29        1.34      3.45 o
  -9  11   5        0.12        2.93      3.13 o
  -8  11   5        1.48        0.46      3.12 o
  -7  11   5        0.18       -1.61      2.37 o
  -6  11   5        0.10       -1.56      2.29 o
  -5  11   5       15.83       20.62      2.54 o
  -4  11   5        4.44        4.55      3.41 o
  -3  11   5        0.55       -1.08      2.99 o
  -2  11   5       15.44       16.29      3.99 o
  -1  11   5       37.95       43.54      3.57 o
   0  11   5      149.75      165.59      6.85 o
   1  11   5       82.63       77.66      4.84 o
   2  11   5        3.96       -3.36      3.36 o
   3  11   5       73.73       79.41      6.67 o
   4  11   5       31.45       31.27      5.08 o
   5  11   5        1.09       -0.24      3.99 o
  -9  12   5        1.30        3.60      3.18 o
  -8  12   5        0.22        1.33      2.74 o
  -7  12   5       22.10       30.03      3.50 o
  -6  12   5        8.38       13.09      4.81 o
  -5  12   5       49.53       63.09      6.69 o
  -4  12   5       14.39       16.80      4.68 o
  -3  12   5        5.45        1.61      3.65 o
  -2  12   5       76.18       75.65      6.93 o
  -1  12   5       40.39       46.48      5.61 o
   0  12   5       44.29       45.97      5.58 o
   1  12   5        8.55        9.26      4.15 o
   2  12   5        2.82       -2.83      3.54 o
   3  12   5        4.53        4.95      4.07 o
   4  12   5        7.31        0.40      3.97 o
  -7  13   5       21.20       28.88      6.51 o
  -6  13   5        0.66       -1.30      4.66 o
  -5  13   5        2.35        6.11      4.79 o
  -4  13   5       48.96       63.93      7.12 o
  -3  13   5        2.07        6.03      4.44 o
  -2  13   5        0.02        2.06      4.15 o
  -1  13   5        6.63        7.51      4.23 o
   0  13   5        4.72        1.80      4.02 o
   1  13   5        0.63       -0.11      4.05 o
   2  13   5        4.36        1.59      4.13 o
  -5  14   5       24.98       24.18      6.22 o
  -4  14   5        0.20       -1.03      4.89 o
  -3  14   5       88.07       99.56      9.18 o
  -2  14   5       50.01       60.28      7.30 o
  -1  14   5        0.33       -4.21      4.21 o
   1 -18   6        2.41        0.87      4.76 o
   2 -18   6       16.64       12.38      5.11 o
   3 -18   6       12.68        9.63      5.13 o
   4 -18   6       26.34       38.20      6.56 o
   5 -18   6       18.57       19.79      5.55 o
  -4 -17   6        2.60       -2.01      4.76 o
  -3 -17   6       13.80       16.90      5.90 o
  -2 -17   6       78.27      106.63      9.39 o
   2 -17   6       24.48       23.23      8.60 o
   3 -17   6       14.80       15.61      5.53 o
   4 -17   6        1.26       -1.92      2.68 o
   5 -17   6       33.62       33.67      4.21 o
   6 -17   6       14.49       19.04      3.72 o
   7 -17   6        0.55       -1.05      2.82 o
   8 -17   6        5.12        7.49      4.79 o
  -5 -16   6        0.63       -4.44      4.44 o
  -4 -16   6        0.05       -4.21      4.21 o
  -3 -16   6       17.63       21.29      5.61 o
  -2 -16   6       48.98       42.77      6.61 o
  -1 -16   6        3.56        2.14      2.64 o
   0 -16   6        3.03        1.91      3.69 o
   1 -16   6        2.32        6.40      3.86 o
   2 -16   6       14.82       16.80      4.58 o
   3 -16   6        1.56       -2.32      3.00 o
   4 -16   6        3.97        2.67      4.35 o
   5 -16   6        0.47       -2.59      2.59 o
   6 -16   6       41.07       52.27      7.78 o
   7 -16   6        0.68        2.78      2.83 o
   8 -16   6       11.54       17.56      4.22 o
   9 -16   6        0.00       -2.65      2.65 o
  -6 -15   6        0.07        0.66      4.92 o
  -5 -15   6       20.25       25.82      5.77 o
  -4 -15   6       21.75       18.30      5.32 o
  -3 -15   6      137.63      142.43      6.17 o
  -2 -15   6       13.21       13.77      2.86 o
  -1 -15   6        1.51        0.36      2.36 o
   0 -15   6      158.58      153.01      6.06 o
   1 -15   6       13.29       13.50      3.47 o
   2 -15   6        0.71        1.94      2.72 o
   3 -15   6       47.83       48.71      8.12 o
   4 -15   6       30.71       28.83      3.67 o
   5 -15   6        4.34        3.67      1.32 o
   6 -15   6       10.33       11.54      1.92 o
   7 -15   6        0.52       -0.67      1.22 o
   8 -15   6        6.84        6.04      1.42 o
   9 -15   6        0.64       -1.01      1.71 o
  10 -15   6        0.83       -1.78      1.78 o
  -7 -14   6        0.21       -1.38      4.47 o
  -6 -14   6       11.44       10.79      5.08 o
  -5 -14   6        2.22        3.61      3.11 o
  -4 -14   6       16.34       19.21      4.84 o
  -3 -14   6        8.88        9.84      2.88 o
  -2 -14   6        4.07        3.94      2.41 o
  -1 -14   6       12.00       11.12      2.56 o
   0 -14   6      178.02      174.98      6.33 o
   1 -14   6       16.67       13.10      2.56 o
   2 -14   6      154.37      154.97      4.55 o
   3 -14   6        0.94       -0.40      1.16 o
   4 -14   6        0.25       -0.87      0.87 o
   5 -14   6       57.63       51.66      2.29 o
   6 -14   6       58.67       63.16      3.31 o
   7 -14   6       25.24       26.78      1.96 o
   8 -14   6        2.85        6.07      2.34 o
   9 -14   6        4.94        4.15      3.18 o
  10 -14   6        2.34        0.96      1.94 o
  11 -14   6       28.43       29.89      2.48 o
  -8 -13   6        9.99        8.52      5.34 o
  -7 -13   6       54.31       66.92      5.50 o
  -6 -13   6        2.54       -2.01      2.92 o
  -5 -13   6       50.33       49.32      3.90 o
  -4 -13   6        8.15        5.37      3.04 o
  -3 -13   6       19.29       23.84      2.85 o
  -2 -13   6       11.84       10.20      2.53 o
  -1 -13   6      219.66      202.41      6.79 o
   0 -13   6      686.49      652.60     10.87 o
   1 -13   6      196.68      196.06      4.27 o
   2 -13   6      816.40      776.19     14.15 o
   3 -13   6        0.78        2.87      1.20 o
   4 -13   6        1.44        1.28      1.09 o
   5 -13   6        0.03       -0.98      0.98 o
   6 -13   6       20.30       15.51      1.49 o
   7 -13   6        0.02       -1.33      1.33 o
   8 -13   6       31.72       32.68      2.21 o
   9 -13   6        5.26        6.22      1.62 o
  10 -13   6        0.04       -1.27      1.47 o
  11 -13   6        1.87       -1.62      1.66 o
  -9 -12   6        5.91        5.69      5.29 o
  -8 -12   6        2.48       -0.84      3.23 o
  -7 -12   6        0.06        2.63      3.16 o
  -6 -12   6        4.19       -1.45      2.47 o
  -5 -12   6        7.75        5.34      2.41 o
  -4 -12   6        7.38        7.59      3.19 o
  -3 -12   6      103.15      113.00      4.19 o
  -2 -12   6      119.15      125.89      2.96 o
  -1 -12   6      241.20      220.95      4.75 o
   0 -12   6      538.76      515.41      7.62 o
   1 -12   6       43.40       46.09      1.89 o
   2 -12   6      820.33      778.81     11.75 o
   3 -12   6      499.28      468.70      7.65 o
   4 -12   6      111.03       92.46      2.58 o
   5 -12   6       11.28       14.40      1.97 o
   6 -12   6      209.76      176.91      4.76 o
   7 -12   6       24.70       29.84      2.07 o
   8 -12   6      263.51      269.25      6.37 o
   9 -12   6        9.96       15.22      1.86 o
  10 -12   6        0.22       -1.07      1.45 o
  11 -12   6       45.70       63.35      3.16 o
  12 -12   6       23.35       23.51      2.40 o
 -10 -11   6       37.34       40.79      7.35 o
  -9 -11   6       24.02       29.01      4.50 o
  -8 -11   6       12.50       15.95      4.93 o
  -7 -11   6       59.10       69.68      5.25 o
  -6 -11   6        9.68        6.60      2.43 o
  -5 -11   6       23.35       27.76      1.83 o
  -4 -11   6       11.23        7.66      1.06 o
  -3 -11   6        6.91        6.18      1.05 o
  -2 -11   6        1.42       -0.82      0.82 o
  -1 -11   6        4.22        3.05      0.91 o
   0 -11   6      163.77      156.72      2.93 o
   1 -11   6       40.66       42.60      1.93 o
   2 -11   6      323.27      329.16      4.99 o
   3 -11   6       33.63       26.03      1.39 o
   4 -11   6       10.74        7.67      1.04 o
   5 -11   6      296.72      271.65      4.99 o
   6 -11   6       60.56       49.76      2.71 o
   7 -11   6        4.63        5.90      1.46 o
   8 -11   6       63.10       71.76      2.94 o
   9 -11   6        6.80        5.44      1.53 o
  10 -11   6        3.96        0.67      1.46 o
  11 -11   6        7.58       14.28      2.35 o
  12 -11   6       50.36       70.89      6.57 o
 -11 -10   6        3.61        2.41      5.69 o
 -10 -10   6       27.19       37.21      4.97 o
  -9 -10   6       56.85       71.61      8.20 o
  -8 -10   6      100.17      113.60      6.65 o
  -7 -10   6        2.91        5.35      2.94 o
  -6 -10   6        0.55       -0.92      0.92 o
  -5 -10   6       28.15       28.07      1.46 o
  -4 -10   6        6.40        5.82      1.03 o
  -3 -10   6       60.93       63.46      1.79 o
  -2 -10   6       82.47       63.29      2.39 o
  -1 -10   6      205.84      184.33      2.85 o
   0 -10   6       46.87       43.60      1.48 o
   1 -10   6       62.72       59.00      1.58 o
   2 -10   6      197.42      178.48      2.92 o
   3 -10   6       58.73       58.15      1.68 o
   4 -10   6      868.32      846.08     10.30 o
   5 -10   6       87.17       79.13      1.93 o
   6 -10   6       64.81       56.64      2.47 o
   7 -10   6        8.57        8.56      1.42 o
   8 -10   6      139.11      139.40      4.00 o
   9 -10   6       15.33       16.64      1.74 o
  10 -10   6       14.14        9.44      2.99 o
  11 -10   6        9.76       13.22      2.13 o
  12 -10   6       26.05       33.53      2.23 o
  13 -10   6        0.31       -3.23      4.44 o
 -11  -9   6        1.04        0.82      7.75 o
 -10  -9   6       32.80       45.18      4.89 o
  -9  -9   6       62.55       63.80      5.17 o
  -8  -9   6        1.43       -1.24      1.24 o
  -7  -9   6       42.10       42.19      2.00 o
  -6  -9   6       35.04       37.91      1.72 o
  -5  -9   6      326.39      300.07      4.91 o
  -4  -9   6      333.88      314.94      4.75 o
  -3  -9   6      418.69      420.40      5.09 o
  -2  -9   6      721.59      705.68      7.89 o
  -1  -9   6       45.10       51.52      1.24 o
   0  -9   6        3.48        3.30      0.73 o
   1  -9   6      104.58       97.16      1.89 o
   2  -9   6        0.85       -0.18      0.56 o
   3  -9   6        6.10        6.10      0.78 o
   4  -9   6       22.44       20.63      1.05 o
   5  -9   6       96.50       82.51      1.90 o
   6  -9   6       46.57       40.28      1.65 o
   7  -9   6      150.71      159.50      3.79 o
   8  -9   6       56.59       45.56      1.89 o
   9  -9   6        0.63       -1.16      1.16 o
  10  -9   6        8.54        2.92      1.42 o
  11  -9   6       30.52       31.26      1.99 o
  12  -9   6      137.73      155.16      4.99 o
  13  -9   6        2.56        4.44      5.34 o
 -12  -8   6        2.19        5.90      5.42 o
 -11  -8   6       22.82       28.08      5.05 o
 -10  -8   6        0.50        2.31      1.57 o
  -9  -8   6       34.38       38.69      2.18 o
  -8  -8   6        0.05       -1.25      1.25 o
  -7  -8   6      117.88      113.04      2.95 o
  -6  -8   6      443.12      442.54      6.72 o
  -5  -8   6      417.04      381.97      5.24 o
  -4  -8   6       67.18       74.98      1.69 o
  -3  -8   6      172.47      185.21      2.78 o
  -2  -8   6      112.63      102.10      1.74 o
  -1  -8   6      162.20      161.75      2.46 o
   0  -8   6      190.12      187.30      2.72 o
   1  -8   6        3.27        4.72      0.62 o
   2  -8   6        0.04        2.10      0.66 o
   3  -8   6        2.85        3.76      0.79 o
   4  -8   6        0.31       -0.55      0.55 o
   5  -8   6      113.43      105.44      1.97 o
   6  -8   6      161.07      153.09      2.86 o
   7  -8   6        5.58        4.13      1.40 o
   8  -8   6       32.12       33.13      1.54 o
   9  -8   6       12.79       10.50      1.47 o
  10  -8   6       16.94       14.38      2.12 o
  11  -8   6        0.27        1.33      1.27 o
  12  -8   6       16.00       19.61      3.55 o
  13  -8   6        9.14        7.40      3.36 o
 -12  -7   6        9.74       10.24      3.97 o
 -11  -7   6       20.68       20.46      1.87 o
 -10  -7   6       38.32       43.96      2.50 o
  -9  -7   6       17.48       19.34      1.89 o
  -8  -7   6       65.56       60.53      2.76 o
  -7  -7   6       29.86       31.61      1.49 o
  -6  -7   6      288.54      282.28      4.71 o
  -5  -7   6      113.93      123.73      2.31 o
  -4  -7   6      461.35      477.48      5.80 o
  -3  -7   6      317.18      285.18      3.76 o
  -2  -7   6      345.77      345.13      4.11 o
  -1  -7   6     3071.54     3086.17     31.29 o
   0  -7   6      722.62      792.26      8.53 o
   1  -7   6      590.53      614.58      6.78 o
   2  -7   6       26.27       41.27      1.12 o
   3  -7   6      567.96      577.70      7.07 o
   4  -7   6      156.10      146.38      2.29 o
   5  -7   6       15.59       22.27      0.98 o
   6  -7   6      168.34      160.65      2.81 o
   7  -7   6       38.82       46.14      1.75 o
   8  -7   6       11.65       12.66      1.12 o
   9  -7   6        0.11       -0.68      0.83 o
  10  -7   6       21.10       22.67      3.08 o
  11  -7   6       27.14       31.70      3.63 o
  12  -7   6       83.73       94.96      6.55 o
  13  -7   6        0.22       -0.42      2.93 o
 -12  -6   6       14.16       15.16      1.93 o
 -11  -6   6        1.46        1.50      1.99 o
 -10  -6   6       90.14      106.17      6.16 o
  -9  -6   6        8.20       10.54      1.69 o
  -8  -6   6      119.43      124.67      3.85 o
  -7  -6   6      101.72       88.70      2.34 o
  -6  -6   6      859.58      832.78     10.07 o
  -5  -6   6       56.61       55.29      1.50 o
  -4  -6   6      273.39      266.15      3.55 o
  -3  -6   6      886.80      908.63      9.27 o
  -2  -6   6        0.56       -0.46      0.46 o
  -1  -6   6        4.06        3.36      0.71 o
   0  -6   6      142.93      181.93      8.32 o
   1  -6   6      996.83     1051.55     11.60 o
   2  -6   6      232.58      283.90      3.62 o
   3  -6   6     2171.50     2460.44     27.80 o
   4  -6   6      444.43      450.54      5.76 o
   5  -6   6      307.51      300.70      4.36 o
   6  -6   6      791.09      820.06     10.47 o
   7  -6   6       42.11       44.41      7.84 o
   8  -6   6       24.51       20.35      1.91 o
   9  -6   6       94.13       78.25      3.93 o
  10  -6   6      157.29      170.22      6.08 o
  11  -6   6       57.20       57.06      4.34 o
  12  -6   6        2.06        3.75      3.95 o
  13  -6   6        0.29       -0.50      3.99 o
 -13  -5   6       12.09        8.47      4.39 o
 -12  -5   6       21.45       16.63      3.27 o
 -11  -5   6       31.13       29.47      3.81 o
 -10  -5   6      231.92      232.61      5.91 o
  -9  -5   6       11.52        7.16      1.73 o
  -8  -5   6       77.04       61.35      2.36 o
  -7  -5   6       14.84       15.89      1.16 o
  -6  -5   6        6.20        4.41      0.81 o
  -5  -5   6      694.31      669.14      8.15 o
  -4  -5   6       19.08       21.50      1.15 o
  -3  -5   6      392.55      351.27      3.94 o
  -2  -5   6      580.25      588.71      6.42 o
  -1  -5   6      231.12      243.19     10.10 o
   0  -5   6     1846.29     1858.01     18.88 o
   1  -5   6       43.52       51.52      1.06 o
   2  -5   6     1036.49     1087.47     11.86 o
   3  -5   6      457.87      493.44      6.02 o
   4  -5   6       52.20       52.32      1.53 o
   5  -5   6      497.03      502.50      7.33 o
   6  -5   6       34.44       25.99      1.36 o
   7  -5   6      324.29      321.28      7.06 o
   8  -5   6      287.95      263.05      6.31 o
   9  -5   6       20.08       20.26      2.49 o
  10  -5   6       49.12       44.46      3.23 o
  11  -5   6       12.31       12.18      4.20 o
  12  -5   6       75.94       84.46      5.52 o
  13  -5   6       11.28        9.21      4.58 o
 -13  -4   6        1.80        4.26      2.35 o
 -12  -4   6       11.48       13.67      2.13 o
 -11  -4   6       40.88       43.99      2.74 o
 -10  -4   6       12.68        7.02      1.69 o
  -9  -4   6       12.12        5.75      1.58 o
  -8  -4   6        8.87        7.94      1.82 o
  -7  -4   6      275.18      260.30      3.86 o
  -6  -4   6      318.12      301.49      4.21 o
  -5  -4   6       14.81       26.43      0.98 o
  -4  -4   6      523.36      526.89      6.16 o
  -3  -4   6      668.90      757.58      8.53 o
  -2  -4   6      465.44      573.69      6.18 o
  -1  -4   6     2039.65     2997.05     49.51 o
   0  -4   6     5987.70     6331.36     70.25 o
   1  -4   6      238.13      264.45      4.48 o
   2  -4   6      820.31      891.38     10.44 o
   3  -4   6      429.53      423.76      5.68 o
   4  -4   6       17.52       14.15      0.80 o
   5  -4   6      251.09      255.96      3.67 o
   6  -4   6       39.60       43.81      1.58 o
   7  -4   6       10.12       10.62      1.36 o
   8  -4   6        0.31        0.05      1.53 o
   9  -4   6       24.45       20.42      2.69 o
  10  -4   6       29.05       36.53      3.01 o
  11  -4   6        4.59        1.90      2.16 o
  12  -4   6        1.61       -0.21      3.52 o
  13  -4   6       90.83      103.85      8.99 o
 -13  -3   6        9.16        8.73      2.05 o
 -12  -3   6        0.93       -1.40      1.82 o
 -11  -3   6        2.16       -1.03      1.59 o
 -10  -3   6        5.52        3.54      1.50 o
  -9  -3   6       65.49       61.51      2.37 o
  -8  -3   6      129.61      138.66      2.88 o
  -7  -3   6      344.56      330.50      4.65 o
  -6  -3   6       18.17       17.20      0.89 o
  -5  -3   6      966.37      956.95     10.63 o
  -4  -3   6     1397.67     1494.70     16.08 o
  -3  -3   6      441.13      429.86      5.24 o
  -2  -3   6      466.86      521.49      6.36 o
  -1  -3   6      414.15      559.15      7.78 o
   0  -3   6      526.99      651.85     13.84 o
   1  -3   6     1019.42     1045.37     12.83 o
   2  -3   6      276.01      267.89      4.03 o
   3  -3   6      182.64      176.32      3.19 o
   4  -3   6      376.96      403.87      5.89 o
   5  -3   6      207.78      196.43      3.41 o
   6  -3   6      178.45      151.58      3.23 o
   7  -3   6      131.78      126.61      3.07 o
   8  -3   6      835.07      764.95     14.28 o
   9  -3   6       21.39       31.86      2.65 o
  10  -3   6        0.00       -0.04      1.90 o
  11  -3   6       32.62       36.12      3.97 o
  12  -3   6       13.10       10.79      3.59 o
  13  -3   6       29.30       45.05      6.53 o
 -13  -2   6        2.68        1.62      1.82 o
 -12  -2   6        0.06       -0.12      1.70 o
 -11  -2   6        4.21        2.12      1.67 o
 -10  -2   6       14.99       14.06      1.73 o
  -9  -2   6        8.82       10.00      1.22 o
  -8  -2   6       59.11       51.94      2.66 o
  -7  -2   6       12.12        9.96      0.86 o
  -6  -2   6       48.70       43.04      1.16 o
  -5  -2   6       45.33       28.84      1.05 o
  -4  -2   6        0.12       -0.41      0.41 o
  -3  -2   6      532.63      485.87      6.29 o
  -2  -2   6      115.93      106.20      1.92 o
  -1  -2   6     2919.55     2993.11     37.78 o
   0  -2   6      237.69      286.68      4.15 o
   1  -2   6      135.80      118.33      2.02 o
   2  -2   6       18.90       21.68      0.87 o
   3  -2   6      209.11      182.67      2.94 o
   4  -2   6      794.06      762.19     10.30 o
   5  -2   6       47.16       42.70      1.47 o
   6  -2   6      322.06      334.09      5.66 o
   7  -2   6      100.89       93.44      2.58 o
   8  -2   6       20.70       18.61      1.97 o
   9  -2   6        0.03       -1.12      1.73 o
  10  -2   6        0.31       -1.74      2.38 o
  11  -2   6        0.34        1.76      2.69 o
  12  -2   6        0.53       -0.22      2.91 o
  13  -2   6       19.72       20.00      5.16 o
 -13  -1   6       29.33       32.40      2.60 o
 -12  -1   6       52.24       56.77      2.96 o
 -11  -1   6       39.29       38.04      3.17 o
 -10  -1   6       48.69       46.47      1.91 o
  -9  -1   6        0.07       -0.60      0.84 o
  -8  -1   6       32.51       31.43      1.84 o
  -7  -1   6        9.18        8.09      0.87 o
  -6  -1   6       59.32       52.49      1.47 o
  -5  -1   6        0.55       -0.41      0.41 o
  -4  -1   6       23.95       21.67      0.95 o
  -3  -1   6      320.10      322.23      4.10 o
  -2  -1   6       63.64       66.74      1.55 o
  -1  -1   6      142.38      169.28     13.84 o
   0  -1   6     2624.61     2680.88     40.27 o
   1  -1   6       81.48      108.26      1.89 o
   2  -1   6      562.23      683.24     10.93 o
   3  -1   6       33.04       26.18      0.98 o
   4  -1   6       80.65       84.83      1.77 o
   5  -1   6       81.89       72.45      1.84 o
   6  -1   6       19.01       19.53      1.17 o
   7  -1   6      168.36      167.82      3.54 o
   8  -1   6       53.94       51.97      2.44 o
   9  -1   6       32.99       28.28      3.14 o
  10  -1   6       45.19       52.02      5.52 o
  11  -1   6       51.27       52.20      4.45 o
  12  -1   6       29.95       41.36      4.64 o
 -13   0   6        9.04        7.52      2.24 o
 -12   0   6        0.58        0.26      1.81 o
 -11   0   6       25.58       30.50      1.93 o
 -10   0   6       15.86       15.30      1.52 o
  -9   0   6       39.62       37.02      1.71 o
  -8   0   6        0.78        0.77      0.80 o
  -7   0   6      181.60      169.73      4.44 o
  -6   0   6       76.87       81.45      2.37 o
  -5   0   6      112.41      116.55      2.49 o
  -4   0   6      250.80      223.91      3.75 o
  -3   0   6      580.55      570.67      9.04 o
  -2   0   6      400.46      494.22      7.76 o
  -1   0   6       55.36       70.83      3.44 o
   0   0   6     1019.57     1243.18     18.89 o
   1   0   6      545.71      649.01     10.07 o
   2   0   6       34.86       66.28      1.75 o
   3   0   6      331.64      385.00      5.66 o
   4   0   6      990.29     1010.56     15.68 o
   5   0   6       63.35       69.78      1.81 o
   6   0   6       69.88       72.73      2.25 o
   7   0   6       15.12       18.85      1.45 o
   8   0   6      116.28      107.75      5.05 o
   9   0   6       14.63       12.74      4.58 o
  10   0   6        0.94       -1.10      2.36 o
  11   0   6        4.51        1.41      4.70 o
  12   0   6        5.35        6.15      4.92 o
 -13   1   6       26.03       27.42      2.06 o
 -12   1   6       13.19       14.52      1.62 o
 -11   1   6        6.61        5.53      1.31 o
 -10   1   6        0.13       -0.94      0.94 o
  -9   1   6       14.81       16.22      1.35 o
  -8   1   6      111.55      110.57      4.25 o
  -7   1   6      119.09      114.38      3.31 o
  -6   1   6      108.88       92.24      2.33 o
  -5   1   6        2.42        3.26      0.69 o
  -4   1   6       94.57       80.73      2.09 o
  -3   1   6       22.73       26.68      1.22 o
  -2   1   6      625.90      646.39     11.16 o
  -1   1   6       23.94       24.99      1.35 o
   0   1   6       33.77       30.72      0.95 o
   1   1   6      520.72      501.60     19.92 o
   2   1   6      121.46      120.71      2.54 o
   3   1   6        0.07        1.96      0.63 o
   4   1   6        3.16        2.83      0.54 o
   5   1   6      401.72      365.39      5.69 o
   6   1   6       74.20       70.99      2.20 o
   7   1   6      321.97      307.09      7.63 o
   8   1   6        7.61        9.74      4.19 o
   9   1   6        2.96        3.78      2.30 o
  10   1   6        2.32        1.99      2.54 o
  11   1   6       11.91       15.39      3.50 o
  12   1   6       50.22       57.12      5.14 o
 -13   2   6        7.24        5.75      3.45 o
 -12   2   6        3.11       -0.62      2.70 o
 -11   2   6       23.53       18.29      3.34 o
 -10   2   6        6.42        9.69      2.23 o
  -9   2   6        0.11       -1.59      1.59 o
  -8   2   6      202.61      191.73      5.82 o
  -7   2   6        6.46        7.93      1.69 o
  -6   2   6      120.16      111.77      2.89 o
  -5   2   6        3.77        3.04      0.83 o
  -4   2   6      337.58      347.37      5.94 o
  -3   2   6      412.81      488.42      7.14 o
  -2   2   6      167.66      164.13      2.86 o
  -1   2   6      135.50      164.06      3.60 o
   1   2   6       42.44       37.72      3.41 o
   2   2   6       21.90       18.04      1.11 o
   3   2   6        0.01        0.42      0.89 o
   4   2   6      178.42      166.38      3.30 o
   5   2   6       87.98       80.42      1.86 o
   6   2   6      498.66      452.46      8.70 o
   7   2   6       59.78       66.93      3.09 o
   8   2   6       51.41       56.10      3.67 o
   9   2   6        0.86       -2.59      2.66 o
  10   2   6       61.43       66.48      4.68 o
  11   2   6       17.03       15.12      3.32 o
 -13   3   6       18.20       11.05      4.40 o
 -12   3   6        2.50       14.37      3.34 o
 -11   3   6       42.35       45.26      7.30 o
 -10   3   6       24.25       34.64      4.64 o
  -9   3   6       21.12       17.37      2.35 o
  -8   3   6        4.59       11.61      3.57 o
  -7   3   6        3.27        3.79      1.63 o
  -6   3   6      399.60      406.11     11.32 o
  -5   3   6       50.69       56.73      1.80 o
  -4   3   6       53.06       52.09      1.58 o
  -3   3   6      312.69      292.65      5.58 o
  -2   3   6       31.76       41.05      1.66 o
  -1   3   6      126.01      109.07      2.60 o
   2   3   6      212.75      210.58      4.03 o
   3   3   6        9.88        6.92      0.80 o
   4   3   6       21.28       27.64      1.37 o
   5   3   6       25.21       26.33      1.91 o
   6   3   6      263.34      235.50      5.18 o
   7   3   6       12.10       11.49      1.75 o
   8   3   6        7.50       11.85      2.31 o
   9   3   6        6.15        4.16      2.47 o
  10   3   6      105.32      136.47     15.67 o
  11   3   6        0.01        6.35      5.82 o
 -13   4   6        5.78        5.74      3.43 o
 -12   4   6       57.25       70.23      5.20 o
 -11   4   6       27.17       24.27      3.65 o
 -10   4   6       43.92       49.28      3.46 o
  -9   4   6      235.81      224.34      6.78 o
  -8   4   6       38.34       35.03      2.63 o
  -7   4   6      407.51      406.18      9.63 o
  -6   4   6      147.93      147.48      3.62 o
  -5   4   6       36.35       34.68      1.77 o
  -4   4   6       55.17       51.80      1.74 o
  -3   4   6      185.49      186.93      3.43 o
  -2   4   6        0.38        0.84      0.83 o
  -1   4   6       39.21       46.50      1.59 o
   2   4   6        1.80       -0.14      0.83 o
   3   4   6        1.92        0.89      1.02 o
   4   4   6        0.09       -0.99      0.99 o
   5   4   6       49.58       40.78      2.69 o
   6   4   6       67.45       53.32      2.92 o
   7   4   6        0.35       -1.55      1.75 o
   8   4   6       19.90       20.89      2.48 o
   9   4   6       10.24       12.56      4.92 o
  10   4   6        2.85        3.41      5.34 o
  11   4   6        0.02        1.48      5.87 o
 -13   5   6        4.59       10.16      4.95 o
 -12   5   6        5.46        5.16      5.25 o
 -11   5   6       83.85       80.42      5.43 o
 -10   5   6        4.26        1.26      2.47 o
  -9   5   6        2.27        3.15      2.04 o
  -8   5   6       66.75       60.29      3.32 o
  -7   5   6       10.50        6.38      1.77 o
  -6   5   6        0.01       -1.06      1.06 o
  -5   5   6       87.74       97.69      2.97 o
  -4   5   6        0.51       -0.70      0.86 o
  -3   5   6       11.04        8.71      1.11 o
  -2   5   6        2.69        2.52      0.97 o
  -1   5   6      146.81      134.55      3.35 o
   0   5   6      157.29      129.08      3.12 o
   1   5   6       59.46       57.26      2.54 o
   2   5   6       85.39       82.62      3.12 o
   3   5   6        1.23       -0.64      1.13 o
   4   5   6      107.62      105.67      3.50 o
   5   5   6      254.09      242.52      7.76 o
   6   5   6        3.16        1.41      2.09 o
   7   5   6       13.48       12.12      2.92 o
   8   5   6        2.41       -3.09      4.07 o
   9   5   6        0.81       -1.59      4.36 o
  10   5   6        4.36        2.65      5.13 o
 -12   6   6        1.67        7.09      5.24 o
 -11   6   6       23.27       18.78      5.42 o
 -10   6   6        7.66       10.40      3.23 o
  -9   6   6      182.74      177.67      6.35 o
  -8   6   6      230.07      226.01      6.60 o
  -7   6   6        2.00        1.38      1.56 o
  -6   6   6       17.62       18.95      1.88 o
  -5   6   6      211.45      207.32      4.82 o
  -4   6   6      246.14      261.17      5.51 o
  -3   6   6       56.11       56.53      2.23 o
  -2   6   6      193.94      183.67      5.89 o
  -1   6   6      112.45      105.02      3.93 o
   0   6   6      105.78      110.19      3.90 o
   1   6   6      230.79      222.50      6.43 o
   2   6   6       14.43        8.50      1.66 o
   3   6   6      163.28      163.88      4.60 o
   4   6   6        7.00        2.98      1.47 o
   5   6   6       83.45       79.36      8.07 o
   6   6   6       18.28       12.11      2.56 o
   7   6   6       11.69       13.85      4.47 o
   8   6   6        6.77        8.60      3.29 o
   9   6   6        2.60        2.96      4.84 o
 -12   7   6        7.21        4.02      5.24 o
 -11   7   6        0.27       -4.02      4.02 o
 -10   7   6       12.75       12.44      3.44 o
  -9   7   6        8.76        5.03      3.16 o
  -8   7   6       18.60       18.51      3.06 o
  -7   7   6       68.96       65.33      4.12 o
  -6   7   6       14.83       19.09      2.79 o
  -5   7   6       74.12       68.55      3.31 o
  -4   7   6      234.29      207.93      6.08 o
  -3   7   6       17.99       16.73      3.43 o
  -2   7   6       18.89       13.43      1.95 o
  -1   7   6        2.17       -0.89      1.49 o
   0   7   6       79.75       64.42      3.17 o
   1   7   6      167.92      149.02     11.27 o
   2   7   6        8.12        8.73      1.79 o
   3   7   6        0.42       -0.54      1.30 o
   4   7   6        8.12        6.85      2.94 o
   5   7   6        2.22       -0.70      2.09 o
   6   7   6        3.38        1.93      3.44 o
   7   7   6        0.21        1.16      3.94 o
   8   7   6       19.57       22.28      3.91 o
   9   7   6        6.43        1.90      5.50 o
 -11   8   6        5.81        3.54      4.34 o
 -10   8   6        6.74        0.90      3.07 o
  -9   8   6       35.54       42.10      4.08 o
  -8   8   6        0.01       -1.26      2.44 o
  -7   8   6       30.85       28.27      3.18 o
  -6   8   6       48.27       45.73      3.29 o
  -5   8   6       13.54       17.50      2.22 o
  -4   8   6        0.51       -0.54      1.24 o
  -3   8   6       71.94       60.20      3.62 o
  -2   8   6       46.77       45.96      3.13 o
  -1   8   6        3.89        3.36      1.70 o
   0   8   6        3.80        2.15      1.94 o
   1   8   6        0.31        2.20      2.42 o
   2   8   6       24.92       17.64      2.18 o
   3   8   6        4.18        2.36      2.67 o
   4   8   6        2.02        4.18      2.16 o
   5   8   6       59.78       61.56      4.19 o
   6   8   6       16.44       19.44      4.44 o
   7   8   6       11.32        9.13      4.63 o
   8   8   6        0.03       -0.23      3.51 o
 -11   9   6       11.71       10.21      4.87 o
 -10   9   6        0.19       -1.01      2.97 o
  -9   9   6       21.21       26.14      4.91 o
  -8   9   6        5.56        3.61      2.58 o
  -7   9   6        7.42        9.05      2.56 o
  -6   9   6        1.45        6.07      2.17 o
  -5   9   6        1.13       -0.14      5.33 o
  -4   9   6        7.13        7.34      2.21 o
  -3   9   6        4.49        4.71      2.04 o
  -2   9   6       32.00       29.73      2.86 o
  -1   9   6       78.48       82.28      5.33 o
   0   9   6       18.32       17.19      2.34 o
   1   9   6       27.00       29.84      2.65 o
   2   9   6       14.26       15.87      2.43 o
   3   9   6       21.69       20.14      2.69 o
   4   9   6        0.09       -1.84      2.18 o
   5   9   6        5.06       -0.05      3.52 o
   6   9   6       21.61       22.93      4.87 o
   7   9   6        0.79       10.34      4.79 o
 -10  10   6        3.71        6.24      5.87 o
  -9  10   6       22.16       31.56      4.04 o
  -8  10   6        0.00       -2.33      2.33 o
  -7  10   6        2.77       -1.51      2.31 o
  -6  10   6        0.68        0.58      2.08 o
  -5  10   6        3.32        3.20      3.36 o
  -4  10   6       29.52       24.18      4.13 o
  -3  10   6        0.70       -2.11      2.11 o
  -2  10   6        5.85        7.30      3.43 o
  -1  10   6        2.39        1.58      2.19 o
   0  10   6        3.70        8.53      2.34 o
   1  10   6        3.02        1.23      3.11 o
   2  10   6       26.89       27.02      2.99 o
   3  10   6       16.84       15.82      4.79 o
   4  10   6       14.11       16.03      4.07 o
   5  10   6        0.56       -3.41      3.41 o
   6  10   6       15.17       18.36      4.81 o
  -9  11   6       13.92       24.42      3.80 o
  -8  11   6        0.80        1.75      4.27 o
  -7  11   6       22.32       20.87      5.26 o
  -6  11   6        0.28        1.88      3.76 o
  -5  11   6        2.25        4.55      4.02 o
  -4  11   6        1.41        2.99      3.54 o
  -3  11   6       33.60       30.52      4.68 o
  -2  11   6       49.34       43.62      5.13 o
  -1  11   6        4.59        3.57      2.54 o
   0  11   6        3.66        4.30      2.61 o
   1  11   6       36.01       44.90      4.60 o
   2  11   6       19.61       21.50      4.36 o
   3  11   6        4.49        5.34      3.44 o
   4  11   6        8.36        6.72      3.91 o
  -8  12   6        0.11        3.73      5.05 o
  -7  12   6        0.47       -2.35      4.52 o
  -6  12   6       11.64        4.34      4.52 o
  -5  12   6       57.23       73.19      7.30 o
  -4  12   6       14.46       21.95      4.84 o
  -3  12   6        6.35        6.93      4.07 o
  -2  12   6        0.03       -1.61      3.60 o
  -1  12   6        0.00        1.24      3.68 o
   0  12   6        2.96        0.58      3.65 o
   1  12   6        3.07        6.75      3.76 o
   2  12   6       18.95       20.68      4.42 o
   3  12   6        7.58        4.21      3.94 o
  -6  13   6        8.89       14.55      5.55 o
  -5  13   6        0.58        2.67      4.95 o
  -4  13   6       14.52        6.67      4.89 o
  -3  13   6       13.70       23.12      5.29 o
  -2  13   6        0.91       -0.95      4.07 o
  -1  13   6        7.79        5.98      4.34 o
   0  13   6       19.25       23.41      4.97 o
  -2 -18   7       35.20       47.98      7.38 o
   2 -18   7        0.10       -0.66      4.52 o
   3 -18   7        0.13        1.08      5.22 o
   4 -18   7       17.55       13.78      3.78 o
   5 -18   7        0.92        6.71      3.34 o
   6 -18   7       29.19       35.69      4.56 o
  -4 -17   7        0.27        8.60      5.32 o
  -3 -17   7       23.03       16.48      6.08 o
  -2 -17   7        1.06        4.81      5.11 o
  -1 -17   7       12.35       14.76      3.78 o
   0 -17   7        8.58        5.29      4.76 o
   1 -17   7        8.84        7.86      4.66 o
   2 -17   7        3.34        1.80      4.21 o
   3 -17   7        9.40        3.80      3.12 o
   4 -17   7        9.02        4.59      2.98 o
   5 -17   7       65.49       69.80      5.44 o
   6 -17   7        0.01        2.99      3.18 o
   7 -17   7       16.63       17.05      7.05 o
   8 -17   7        0.77       -3.02      4.21 o
  -5 -16   7       18.32       15.34      5.77 o
  -4 -16   7       15.24       -0.45      4.79 o
  -3 -16   7       24.52       30.07      4.33 o
  -2 -16   7       86.29       92.84      6.20 o
  -1 -16   7       31.87       41.37      6.27 o
   0 -16   7       61.86       57.98      5.00 o
   1 -16   7      131.23      143.82     10.26 o
   2 -16   7        0.02       -1.19      3.73 o
   3 -16   7        3.29       -2.56      2.63 o
   4 -16   7        0.16        1.52      2.73 o
   5 -16   7       55.07       54.77      2.87 o
   6 -16   7      192.78      210.75      4.70 o
   7 -16   7        2.95        3.34      1.34 o
   8 -16   7        3.95        5.27      1.50 o
   9 -16   7       14.95       15.43      2.31 o
  -6 -15   7        0.05       -1.53      4.95 o
  -5 -15   7       30.13       31.11      5.69 o
  -4 -15   7       61.62       56.48      5.19 o
  -3 -15   7       12.87       11.86      4.80 o
  -2 -15   7       19.57       15.95      3.61 o
  -1 -15   7        1.69       -1.31      2.67 o
   0 -15   7        0.45        0.19      4.66 o
   1 -15   7       48.99       50.23      6.43 o
   2 -15   7       10.54       14.72      1.29 o
   3 -15   7        5.56        5.11      1.28 o
   4 -15   7        0.12       -0.40      0.97 o
   5 -15   7        0.04       -1.20      1.20 o
   6 -15   7       88.08       88.48      3.27 o
   7 -15   7       98.56      106.61      4.43 o
   8 -15   7        4.71        5.98      2.02 o
   9 -15   7        0.82       -0.60      1.85 o
  10 -15   7        9.96        2.35      1.77 o
  -7 -14   7       16.89       13.46      5.93 o
  -6 -14   7       11.75        7.62      3.53 o
  -5 -14   7       38.11       33.92      6.20 o
  -4 -14   7       36.83       35.38      4.30 o
  -3 -14   7      274.23      273.07     10.16 o
  -2 -14   7       93.59       87.26      4.73 o
  -1 -14   7        8.20        8.90      2.55 o
   0 -14   7        8.24        7.94      1.13 o
   1 -14   7        0.45        2.95      1.25 o
   2 -14   7        1.16        2.24      1.25 o
   3 -14   7        0.02        2.04      1.27 o
   4 -14   7        0.65       -0.44      1.20 o
   5 -14   7        0.03       -1.59      1.59 o
   6 -14   7      156.32      162.88      4.61 o
   7 -14   7       25.49       26.57      2.19 o
   8 -14   7        0.00        0.08      1.47 o
   9 -14   7       30.09       30.18      2.30 o
  10 -14   7        0.75        2.49      1.68 o
  11 -14   7       16.99       22.61      2.33 o
  -8 -13   7        2.59       -1.86      3.35 o
  -7 -13   7        1.41       -2.93      2.93 o
  -6 -13   7       39.31       43.86      4.76 o
  -5 -13   7       12.68        7.83      3.26 o
  -4 -13   7       25.09       21.02      3.00 o
  -3 -13   7      165.19      168.39      4.15 o
  -2 -13   7       89.08       92.79      2.65 o
  -1 -13   7       17.56       12.12      1.32 o
   0 -13   7        7.27        7.82      1.33 o
   1 -13   7      196.68      180.35      3.67 o
   2 -13   7      575.13      554.65      8.91 o
   3 -13   7      214.63      219.40      4.41 o
   4 -13   7       72.80       69.89      2.42 o
   5 -13   7      107.27      107.59      3.54 o
   6 -13   7       41.61       40.97      3.35 o
   7 -13   7       29.03       26.98      2.17 o
   8 -13   7       46.37       48.17      2.61 o
   9 -13   7       28.25       28.73      2.25 o
  10 -13   7        9.59        9.75      1.87 o
  11 -13   7       23.25       21.49      2.34 o
  -9 -12   7       17.00       28.56      4.67 o
  -8 -12   7        0.44       -1.87      3.16 o
  -7 -12   7        3.74        4.34      3.19 o
  -6 -12   7        0.05       -2.22      2.56 o
  -5 -12   7       19.46       17.14      1.61 o
  -4 -12   7        3.38        0.82      1.14 o
  -3 -12   7        3.95       -0.54      1.01 o
  -2 -12   7       67.35       67.32      2.10 o
  -1 -12   7        1.85       -1.29      1.29 o
   0 -12   7      249.86      227.11      4.14 o
   1 -12   7        0.57       -1.05      1.05 o
   2 -12   7        9.27        7.91      1.14 o
   3 -12   7       39.81       40.03      1.85 o
   4 -12   7      144.84      130.69      3.32 o
   5 -12   7       16.39       17.31      1.60 o
   6 -12   7       38.18       30.66      2.04 o
   7 -12   7      105.54       91.57      3.37 o
   8 -12   7       49.25       52.21      2.64 o
   9 -12   7        8.47        6.20      1.58 o
  10 -12   7        2.71        1.58      1.59 o
  11 -12   7       21.58       20.30      2.67 o
  12 -12   7       20.72       24.70      3.16 o
 -10 -11   7        0.91       -0.48      3.55 o
  -9 -11   7        2.02        6.40      3.58 o
  -8 -11   7       11.94       13.14      3.64 o
  -7 -11   7        4.15        3.97      1.81 o
  -6 -11   7       25.85       23.64      1.71 o
  -5 -11   7      121.94      131.60      3.17 o
  -4 -11   7      404.39      391.65      8.88 o
  -3 -11   7      127.60      133.93      2.91 o
  -2 -11   7       37.70       36.93      1.56 o
  -1 -11   7      235.30      219.21      3.94 o
   0 -11   7      245.84      221.88      3.73 o
   1 -11   7        9.43        6.90      0.96 o
   2 -11   7       49.58       50.70      1.55 o
   3 -11   7       30.74       31.85      1.36 o
   4 -11   7      170.74      134.63      3.07 o
   5 -11   7       79.85       69.85      2.64 o
   6 -11   7        6.98        4.85      1.21 o
   7 -11   7       78.61       65.47      2.77 o
   8 -11   7      127.67      126.90      3.85 o
   9 -11   7        7.69        2.92      1.77 o
  10 -11   7       15.20       16.66      2.18 o
  11 -11   7       71.90       84.39      8.35 o
  12 -11   7        5.63       -0.02      1.46 o
 -11 -10   7        0.85       -2.99      5.03 o
 -10 -10   7       20.42       19.07      4.28 o
  -9 -10   7       13.06       15.38      3.81 o
  -8 -10   7       22.39       23.13      1.74 o
  -7 -10   7       87.17       83.12      3.81 o
  -6 -10   7        0.12       -1.19      1.19 o
  -5 -10   7       10.71       13.45      1.23 o
  -4 -10   7        0.32       -0.22      0.91 o
  -3 -10   7      166.37      142.72      2.97 o
  -2 -10   7        0.54       -0.71      0.71 o
  -1 -10   7       57.79       58.29      1.48 o
   0 -10   7      120.85      116.80      2.24 o
   1 -10   7       21.48       20.59      1.00 o
   2 -10   7       42.59       41.76      1.37 o
   3 -10   7        3.95        2.60      0.78 o
   4 -10   7        0.02        2.45      0.74 o
   5 -10   7        0.01       -0.80      0.80 o
   6 -10   7       35.89       23.01      1.34 o
   7 -10   7       33.11       41.56      1.70 o
   8 -10   7        1.36        1.71      1.25 o
   9 -10   7        4.60       -0.23      1.30 o
  10 -10   7       18.44       17.42      1.67 o
  11 -10   7        4.19        1.29      1.41 o
  12 -10   7       21.16       29.64      4.15 o
 -11  -9   7       25.08       33.27      4.84 o
 -10  -9   7       26.32       30.23      2.23 o
  -9  -9   7       13.56       14.61      1.72 o
  -8  -9   7       82.34       86.71      3.27 o
  -7  -9   7        6.26        5.90      1.49 o
  -6  -9   7       50.49       48.08      1.85 o
  -5  -9   7      102.12       95.09      2.26 o
  -4  -9   7      125.17      115.17      2.36 o
  -3  -9   7       16.35       14.40      1.05 o
  -2  -9   7      153.97      163.72      2.57 o
  -1  -9   7       57.91       47.07      1.37 o
   0  -9   7      209.88      202.98      3.12 o
   1  -9   7      265.39      248.39      3.61 o
   2  -9   7       58.90       57.54      1.49 o
   3  -9   7        8.37        7.53      0.80 o
   4  -9   7      502.08      464.21      6.06 o
   5  -9   7      295.97      242.85      3.94 o
   6  -9   7      102.27       87.49      2.24 o
   7  -9   7      254.61      237.62      7.82 o
   8  -9   7        0.87       -1.05      1.05 o
   9  -9   7       18.93       18.06      1.48 o
  10  -9   7        0.01        1.51      1.39 o
  11  -9   7        2.25        2.09      2.73 o
  12  -9   7        7.47       12.71      3.30 o
 -12  -8   7        1.35        0.56      4.71 o
 -11  -8   7       37.50       41.13      2.95 o
 -10  -8   7       31.15       30.09      2.25 o
  -9  -8   7        9.05        5.05      2.13 o
  -8  -8   7       17.60       17.77      1.88 o
  -7  -8   7       86.81       77.99      2.75 o
  -6  -8   7       33.25       36.07      1.56 o
  -5  -8   7        0.51        0.45      0.83 o
  -4  -8   7      454.25      448.81      5.62 o
  -3  -8   7      236.11      243.72      3.43 o
  -2  -8   7      138.47      127.37      2.16 o
  -1  -8   7       90.81      100.64      1.94 o
   0  -8   7       81.24       67.82      1.49 o
   1  -8   7      375.20      380.16      4.74 o
   2  -8   7        2.56        2.29      0.60 o
   3  -8   7     1356.20     1356.48     15.68 o
   4  -8   7      115.92      116.28      2.33 o
   5  -8   7        0.89       -0.62      0.62 o
   6  -8   7      192.00      168.37      3.18 o
   7  -8   7       31.77       36.72      2.25 o
   8  -8   7       61.58       55.72      1.85 o
   9  -8   7      138.75      140.05      7.22 o
  10  -8   7        1.33       -0.38      2.34 o
  11  -8   7        5.88       -0.60      2.62 o
  12  -8   7       11.62        7.62      3.21 o
  13  -8   7        0.06       -4.23      4.23 o
 -12  -7   7        0.11        2.61      2.10 o
 -11  -7   7       39.71       47.75      3.45 o
 -10  -7   7        4.09        4.77      2.19 o
  -9  -7   7       25.61       25.12      2.18 o
  -8  -7   7        4.01        1.94      1.53 o
  -7  -7   7       69.33       76.88      2.63 o
  -6  -7   7      450.18      429.46      6.20 o
  -5  -7   7       32.03       24.48      1.13 o
  -4  -7   7        6.94        5.83      1.03 o
  -3  -7   7       22.57       29.15      0.96 o
  -2  -7   7      201.12      233.21      3.06 o
  -1  -7   7      349.55      374.08      4.46 o
   0  -7   7      406.56      447.62      5.18 o
   1  -7   7     2078.17     2281.39     23.30 o
   2  -7   7       38.04       58.23      1.30 o
   3  -7   7       61.58       79.10      1.84 o
   4  -7   7      141.80      138.70      2.50 o
   5  -7   7        9.91        5.51      0.71 o
   6  -7   7      347.29      344.53      5.24 o
   7  -7   7        8.72        9.49      1.70 o
   8  -7   7      121.21      123.17      5.37 o
   9  -7   7        1.51       -1.51      1.97 o
  10  -7   7        7.79        8.57      2.55 o
  11  -7   7        0.01       -0.96      3.43 o
  12  -7   7        1.64        1.53      2.91 o
 -12  -6   7        2.31        0.68      2.30 o
 -11  -6   7        7.88        4.46      1.88 o
 -10  -6   7       17.82       19.18      2.15 o
  -9  -6   7        0.70       -1.37      1.37 o
  -8  -6   7        5.35        3.11      1.26 o
  -7  -6   7       26.09       33.44      1.78 o
  -6  -6   7      127.58      119.30      2.37 o
  -5  -6   7      917.97      965.86     11.46 o
  -4  -6   7       95.79       93.19      1.73 o
  -3  -6   7      405.66      424.78      4.96 o
  -2  -6   7        0.23       -0.66      0.66 o
  -1  -6   7      716.05      650.57      7.43 o
   0  -6   7      271.78      299.16      3.81 o
   1  -6   7     1510.59     1538.24     17.58 o
   2  -6   7      354.79      400.23      5.07 o
   3  -6   7      113.74      133.30      2.30 o
   4  -6   7        2.75        1.04      0.83 o
   5  -6   7        0.38       -0.65      0.65 o
   6  -6   7      142.71      156.45      8.09 o
   7  -6   7        0.21       -1.32      1.32 o
   8  -6   7        3.78       -0.84      1.39 o
   9  -6   7        6.97        3.07      1.96 o
  10  -6   7        6.00        6.10      2.24 o
  11  -6   7       22.61       22.54      3.44 o
  12  -6   7      195.10      215.55     12.11 o
  13  -6   7        5.72        4.05      4.29 o
 -13  -5   7        2.17        1.16      2.64 o
 -12  -5   7       22.07       23.64      2.42 o
 -11  -5   7       21.97       28.40      2.41 o
 -10  -5   7       31.73       23.13      3.58 o
  -9  -5   7       39.40       34.63      2.20 o
  -8  -5   7       12.38       10.63      1.39 o
  -7  -5   7       17.93       18.79      1.26 o
  -6  -5   7       14.84        9.08      1.02 o
  -5  -5   7     1103.92     1048.57     11.71 o
  -4  -5   7      612.88      697.91      8.00 o
  -3  -5   7     1350.86     1335.11     13.92 o
  -2  -5   7        0.12       -0.39      0.39 o
  -1  -5   7      256.72      263.65      3.34 o
   0  -5   7       39.68       43.10      1.50 o
   1  -5   7     2643.91     2860.61     32.20 o
   2  -5   7       32.11       20.32      1.11 o
   3  -5   7      306.42      302.17      4.38 o
   4  -5   7      442.37      420.44      5.50 o
   5  -5   7       27.59       24.28      1.30 o
   6  -5   7      528.48      560.08      8.80 o
   7  -5   7      118.90      116.21      3.82 o
   8  -5   7       24.49       20.86      2.01 o
   9  -5   7       55.56       55.57      2.89 o
  10  -5   7       47.12       36.32      3.09 o
  11  -5   7       50.10       59.43      4.78 o
  12  -5   7        8.94        9.58      4.15 o
  13  -5   7        0.32       -1.59      4.05 o
 -13  -4   7        0.60       -1.76      1.76 o
 -12  -4   7        7.44        4.50      1.87 o
 -11  -4   7       67.85       77.65      3.46 o
 -10  -4   7       27.18       29.94      3.23 o
  -9  -4   7        2.59        1.32      1.22 o
  -8  -4   7        4.65        2.37      0.95 o
  -7  -4   7      276.38      274.62      4.58 o
  -6  -4   7       86.87       77.93      1.76 o
  -5  -4   7     1362.97     1402.19     15.31 o
  -4  -4   7      657.20      653.69      8.43 o
  -3  -4   7      417.70      395.59      5.26 o
  -2  -4   7      372.81      407.73      5.30 o
  -1  -4   7      423.38      415.32      5.26 o
   0  -4   7      968.46     1075.37     12.48 o
   1  -4   7      337.51      339.22      4.71 o
   2  -4   7      924.61      985.63     13.17 o
   3  -4   7       26.53       30.79      1.26 o
   4  -4   7      654.59      619.16      9.56 o
   5  -4   7        2.39        0.08      1.09 o
   6  -4   7      813.86      832.36     19.94 o
   7  -4   7      397.85      345.13      7.91 o
   8  -4   7      178.10      180.13      4.94 o
   9  -4   7       92.79       97.18      4.25 o
  10  -4   7        0.69        0.46      2.05 o
  11  -4   7        5.63        7.95      3.09 o
  12  -4   7       22.77       24.31      3.92 o
  13  -4   7        0.80       -3.23      3.84 o
 -13  -3   7        3.74        4.69      1.97 o
 -12  -3   7       10.72        8.62      2.00 o
 -11  -3   7       36.41       30.16      2.32 o
 -10  -3   7       18.84       15.89      2.14 o
  -9  -3   7       97.37       84.30      2.46 o
  -8  -3   7       36.76       36.89      1.53 o
  -7  -3   7       58.75       58.94      1.79 o
  -6  -3   7      108.96       98.12      1.94 o
  -5  -3   7      267.29      263.34      3.94 o
  -4  -3   7      203.68      244.28      3.49 o
  -3  -3   7        7.35       10.25      0.85 o
  -2  -3   7        6.80       13.33      0.76 o
  -1  -3   7      704.29      736.21      9.32 o
   0  -3   7      206.03      216.69      3.47 o
   1  -3   7        7.05        4.32      0.58 o
   2  -3   7      622.25      657.99      8.97 o
   3  -3   7       53.63       56.32      1.66 o
   4  -3   7       49.98       57.55      1.98 o
   5  -3   7      121.59      113.76      2.72 o
   6  -3   7       62.30       51.97      1.81 o
   7  -3   7        2.67        1.85      1.54 o
   8  -3   7      539.97      547.21     10.90 o
   9  -3   7       47.32       45.65      3.78 o
  10  -3   7      111.36      121.51      6.17 o
  11  -3   7       28.07       37.45     10.06 o
  12  -3   7        0.02       -3.03      3.03 o
 -13  -2   7        2.41       -0.84      1.76 o
 -12  -2   7        3.89        2.20      2.26 o
 -11  -2   7       60.56       59.96      3.40 o
 -10  -2   7       77.60       68.33      2.49 o
  -9  -2   7        0.46       -0.51      0.94 o
  -8  -2   7      153.81      141.46      2.89 o
  -7  -2   7       32.77       23.51      1.15 o
  -6  -2   7        6.41        5.40      0.93 o
  -5  -2   7       91.57       91.61      2.15 o
  -4  -2   7       31.80       33.65      1.14 o
  -3  -2   7        0.26        0.01      0.54 o
  -2  -2   7      537.55      566.40      8.39 o
  -1  -2   7      130.82      146.17      2.65 o
   0  -2   7       21.23       42.84      2.36 o
   1  -2   7      401.24      439.04      9.13 o
   2  -2   7      413.65      442.34      9.31 o
   3  -2   7       46.65       57.29      1.44 o
   4  -2   7      316.61      284.47      4.37 o
   5  -2   7       49.92       49.89      1.56 o
   6  -2   7      578.96      681.67     24.03 o
   7  -2   7        1.60       -0.99      0.99 o
   8  -2   7       71.03       72.86      3.00 o
   9  -2   7      170.40      169.34      6.82 o
  10  -2   7        0.02       -0.98      2.36 o
  11  -2   7        2.96        2.08      5.25 o
  12  -2   7       25.12       18.54      7.14 o
 -13  -1   7        9.41       13.34      2.95 o
 -12  -1   7       10.98       11.59      2.18 o
 -11  -1   7        1.96       -0.61      1.29 o
 -10  -1   7       58.87       52.29      2.13 o
  -9  -1   7       53.29       42.50      2.23 o
  -8  -1   7       94.17       85.14      2.23 o
  -7  -1   7        7.24        5.48      0.79 o
  -6  -1   7       64.49       61.09      2.00 o
  -5  -1   7        0.68        2.20      0.73 o
  -4  -1   7      240.73      283.82      4.36 o
  -3  -1   7      610.61      572.32      8.84 o
  -2  -1   7      291.39      338.60      5.26 o
  -1  -1   7      211.99      203.26      3.72 o
   0  -1   7        0.85        1.20      1.16 o
   1  -1   7      727.78      839.14     11.77 o
   2  -1   7       16.68       11.67      0.71 o
   3  -1   7     1433.84     1524.92     19.74 o
   4  -1   7        2.81        1.00      0.46 o
   5  -1   7      355.84      327.31      5.04 o
   6  -1   7      172.07      175.36      7.92 o
   7  -1   7       50.27       52.26      2.19 o
   8  -1   7      176.78      191.82      6.99 o
   9  -1   7        6.71       10.17      2.64 o
  10  -1   7       20.66       25.20      3.34 o
  11  -1   7        3.97        5.09      5.44 o
  12  -1   7        8.51       16.71      3.76 o
 -13   0   7        5.56        6.56      1.51 o
 -12   0   7       14.99       15.04      1.57 o
 -11   0   7       13.50       14.90      1.40 o
 -10   0   7       36.10       37.30      1.75 o
  -9   0   7       16.95       17.81      1.27 o
  -8   0   7        1.78       -1.51      1.51 o
  -7   0   7       40.56       48.27      4.68 o
  -6   0   7      177.09      180.49      4.43 o
  -5   0   7       47.62       57.01      1.72 o
  -4   0   7      145.04      150.99      3.19 o
  -3   0   7        0.23       -1.09      1.09 o
  -2   0   7     1445.08     1533.78     23.42 o
  -1   0   7      131.68      126.67      4.20 o
   0   0   7        3.97        2.08      1.06 o
   1   0   7      909.88      952.55     16.55 o
   2   0   7       66.65       51.41      1.59 o
   3   0   7       60.05       71.97      2.06 o
   4   0   7       37.49       45.70      1.30 o
   5   0   7       87.68       83.47      3.85 o
   6   0   7       87.56       81.95      2.42 o
   7   0   7       30.36       25.12      1.78 o
   8   0   7        0.45       -1.69      1.69 o
   9   0   7       77.65       85.49      4.80 o
  10   0   7        5.72        3.74      2.49 o
  11   0   7       17.98       12.79      4.25 o
  12   0   7       47.14       52.22      7.64 o
 -13   1   7       15.00       16.80      3.89 o
 -12   1   7        4.36        0.93      2.92 o
 -11   1   7       48.60       55.75      4.76 o
 -10   1   7        8.20        6.41      2.31 o
  -9   1   7        0.11       -1.04      1.63 o
  -8   1   7       89.10       93.59      4.05 o
  -7   1   7       68.83       66.53      3.19 o
  -6   1   7      984.12     1039.05     16.41 o
  -5   1   7       43.05       45.41      1.81 o
  -4   1   7       14.59       10.52      0.97 o
  -3   1   7       21.39       22.96      1.05 o
  -2   1   7      210.85      212.29      3.65 o
  -1   1   7       27.32       64.44      5.23 o
   0   1   7      209.22      196.77      3.83 o
   1   1   7        6.97        6.45      1.98 o
   2   1   7       82.62       79.82      1.92 o
   3   1   7       49.66       51.18      1.65 o
   4   1   7        4.90        8.38      1.20 o
   5   1   7      370.06      356.57      5.52 o
   6   1   7       51.93       48.72      2.16 o
   7   1   7        8.98        6.81      1.63 o
   8   1   7       11.60        8.97      2.21 o
   9   1   7        0.27       -1.10      2.23 o
  10   1   7        0.89       -1.61      2.60 o
  11   1   7        4.45        2.02      6.39 o
 -13   2   7        0.00       -3.04      3.04 o
 -12   2   7        3.81        4.16      3.04 o
 -11   2   7       54.54       67.28      7.30 o
 -10   2   7        7.57        7.21      2.28 o
  -9   2   7       44.69       41.24      3.04 o
  -8   2   7        0.83       -1.41      1.63 o
  -7   2   7      125.64      118.96      4.26 o
  -6   2   7      298.98      297.31      6.46 o
  -5   2   7      460.37      488.14      8.24 o
  -4   2   7        1.79       -0.69      0.72 o
  -3   2   7        3.81        6.89      0.92 o
  -2   2   7       75.01       73.75      3.56 o
   0   2   7      116.04      107.26      6.45 o
   1   2   7       36.60       37.19      3.70 o
   2   2   7        6.02        6.36      0.73 o
   3   2   7      157.26      135.66      3.01 o
   4   2   7       18.76       10.28      2.04 o
   5   2   7       13.26       13.04      1.60 o
   6   2   7        1.91        1.21      1.45 o
   7   2   7       28.66       23.64      1.93 o
   8   2   7        1.57       -1.27      2.02 o
   9   2   7        1.36        1.03      5.77 o
  10   2   7       12.21       11.92      4.85 o
  11   2   7        1.55        4.95      5.53 o
 -13   3   7        8.21       12.34      3.77 o
 -12   3   7       24.27       23.01      7.21 o
 -11   3   7        2.84       -0.66      2.63 o
 -10   3   7       23.24       24.28      3.12 o
  -9   3   7        0.33       -0.64      1.84 o
  -8   3   7       22.68       22.62      2.31 o
  -7   3   7       43.21       42.43      2.69 o
  -6   3   7      364.45      364.54      7.57 o
  -5   3   7      110.01      118.17      2.90 o
  -4   3   7       35.87       36.91      1.39 o
  -3   3   7      219.12      219.25      3.58 o
  -2   3   7      371.50      390.19      8.20 o
  -1   3   7       41.19       35.92      1.38 o
   1   3   7      160.96      153.66      8.31 o
   2   3   7        1.03        0.40      2.06 o
   3   3   7       12.68       10.77      2.03 o
   4   3   7        0.97        0.62      1.11 o
   5   3   7      254.17      228.41      5.94 o
   6   3   7       90.62       91.07      4.44 o
   7   3   7        8.77        5.07      2.88 o
   8   3   7        1.74        2.65      3.57 o
   9   3   7       16.76       19.55      5.24 o
  10   3   7        6.74        0.24      4.89 o
  11   3   7        6.49       -5.03      5.29 o
 -12   4   7       33.47       30.46      4.09 o
 -11   4   7       23.21       27.57      3.81 o
 -10   4   7      121.74      103.41      4.80 o
  -9   4   7        2.19        5.03      2.03 o
  -8   4   7       17.13       16.76      2.17 o
  -7   4   7        3.46       -1.53      1.53 o
  -6   4   7        5.19        3.51      1.36 o
  -5   4   7        7.23        5.97      1.14 o
  -4   4   7       30.45       22.90      1.45 o
  -3   4   7      128.68      126.31      2.93 o
  -2   4   7      100.69       84.76      2.63 o
  -1   4   7       14.69       14.65      1.53 o
   2   4   7      787.02      753.68     29.65 o
   3   4   7      339.76      302.36      6.99 o
   4   4   7       54.09       44.60      2.31 o
   5   4   7        0.58       -1.77      1.77 o
   6   4   7        8.71        9.13      2.26 o
   7   4   7       27.03       27.51      4.52 o
   8   4   7        0.57       -0.66      3.76 o
   9   4   7       13.52       15.61      5.29 o
  10   4   7       12.70       19.42      6.27 o
 -12   5   7        2.34        0.16      4.89 o
 -11   5   7        0.60       -1.45      4.07 o
 -10   5   7        7.97        3.12      3.06 o
  -9   5   7      193.31      205.00      8.23 o
  -8   5   7       71.05       78.53      4.81 o
  -7   5   7        4.28        2.25      2.20 o
  -6   5   7        4.28        4.45      1.47 o
  -5   5   7        1.49       -1.42      1.42 o
  -4   5   7        0.14       -1.75      1.75 o
  -3   5   7      227.93      236.14     12.04 o
  -2   5   7       79.08       73.19      3.43 o
  -1   5   7      107.49       92.62      3.41 o
   0   5   7        1.23       -1.00      1.15 o
   2   5   7       35.18       36.36      1.96 o
   3   5   7       77.20       57.56      2.93 o
   4   5   7       31.66       28.85      1.91 o
   5   5   7        2.56        4.80      1.93 o
   6   5   7       18.64       18.24      2.16 o
   7   5   7        0.08       -3.28      3.28 o
   8   5   7        9.35       14.71      4.84 o
   9   5   7        1.21       -3.62      4.31 o
 -12   6   7        7.57       12.25      5.40 o
 -11   6   7        6.44       -2.46      3.89 o
 -10   6   7       89.17       93.66      6.00 o
  -9   6   7       11.09       11.91      3.11 o
  -8   6   7        0.76        1.91      2.47 o
  -7   6   7       80.59       90.63      4.81 o
  -6   6   7        8.88        4.04      1.99 o
  -5   6   7       32.61       30.05      2.16 o
  -4   6   7      386.98      347.75      7.96 o
  -3   6   7       80.40       69.77      3.69 o
  -2   6   7       73.98       70.76      3.35 o
  -1   6   7       85.08       69.16      5.71 o
   0   6   7       98.20      105.14      3.68 o
   1   6   7       40.55       31.97      2.14 o
   2   6   7       78.77       75.39      2.75 o
   3   6   7        6.42        1.39      1.57 o
   4   6   7        0.98        2.60      1.67 o
   5   6   7        9.00        8.90      2.17 o
   6   6   7        1.32       -0.80      1.75 o
   7   6   7        1.62       -2.59      2.59 o
   8   6   7        5.02        6.67      4.58 o
   9   6   7       31.77       32.19      6.43 o
 -11   7   7        0.11       -2.97      2.97 o
 -10   7   7       15.10       10.99      3.49 o
  -9   7   7        1.83        3.32      3.11 o
  -8   7   7       36.99       47.76      4.17 o
  -7   7   7       47.08       46.20      3.57 o
  -6   7   7      184.70      162.72      6.12 o
  -5   7   7        9.50        7.61      1.62 o
  -4   7   7       58.02       54.52      3.74 o
  -3   7   7        5.10        1.29      1.71 o
  -2   7   7        2.94        1.14      1.56 o
  -1   7   7       11.53        7.65      2.13 o
   0   7   7       11.32       11.72      1.90 o
   1   7   7        1.74        3.98      1.45 o
   2   7   7        4.40        5.01      1.55 o
   3   7   7       19.71       22.13      2.12 o
   4   7   7        2.22       -0.37      1.81 o
   5   7   7       12.43       16.15      4.03 o
   6   7   7        0.14        0.79      3.44 o
   7   7   7       10.51        6.15      4.44 o
   8   7   7       36.40       39.52      6.37 o
 -11   8   7        8.27        8.78      4.84 o
 -10   8   7        5.01        5.06      3.20 o
  -9   8   7        0.90       -0.94      2.57 o
  -8   8   7        4.21        6.57      3.82 o
  -7   8   7        0.52       -0.31      2.20 o
  -6   8   7        0.36        0.53      2.02 o
  -5   8   7       13.75       13.68      1.96 o
  -4   8   7       72.24       58.99      3.93 o
  -3   8   7        3.23        1.79      2.21 o
  -2   8   7        9.12       12.92      3.99 o
  -1   8   7       10.98       14.24      2.00 o
   0   8   7        7.11        8.36      1.89 o
   1   8   7        4.17        7.84      1.71 o
   2   8   7       57.28       57.13      3.23 o
   3   8   7        1.77       -0.67      2.54 o
   4   8   7        0.04        0.12      1.96 o
   5   8   7       13.47       16.81      2.78 o
   6   8   7        0.57       -0.16      3.60 o
   7   8   7        4.88        8.48      3.37 o
 -10   9   7        0.09       -1.23      2.99 o
  -9   9   7        7.91        3.53      2.93 o
  -8   9   7       13.74       18.58      3.14 o
  -7   9   7        2.28       -1.98      3.68 o
  -6   9   7       12.97       13.44      2.78 o
  -5   9   7        9.72       15.39      3.97 o
  -4   9   7       32.02       32.30      4.39 o
  -3   9   7       81.59       97.44      6.61 o
  -2   9   7       23.83       23.06      2.57 o
  -1   9   7       20.06       19.92      2.47 o
   0   9   7       18.03       22.12      2.35 o
   1   9   7        6.33        9.54      2.05 o
   2   9   7       33.07       35.00      2.77 o
   3   9   7       11.50        7.56      2.20 o
   4   9   7       23.15       23.05      2.88 o
   5   9   7        0.05       -3.33      3.33 o
   6   9   7        2.39        3.73      3.97 o
  -9  10   7        1.66        7.22      4.62 o
  -8  10   7       13.45        6.61      2.96 o
  -7  10   7       38.03       43.22      6.08 o
  -6  10   7        3.45        5.53      4.13 o
  -5  10   7       38.64       40.23      5.18 o
  -4  10   7        0.54        5.74      3.41 o
  -3  10   7        0.01       -1.88      3.12 o
  -2  10   7       14.75       15.62      2.80 o
  -1  10   7       19.73       21.37      2.85 o
   0  10   7       11.62        8.73      2.42 o
   1  10   7        3.32        2.59      2.35 o
   2  10   7       10.62       13.36      3.04 o
   3  10   7        4.51        6.21      2.30 o
   4  10   7        1.67        4.47      3.47 o
   5  10   7        0.32        5.82      3.89 o
  -8  11   7       20.47       12.88      5.13 o
  -7  11   7        0.80        1.61      4.55 o
  -6  11   7       30.48       39.94      5.95 o
  -5  11   7        2.75        5.42      4.02 o
  -4  11   7        7.86        2.09      3.65 o
  -3  11   7        0.30        0.19      3.33 o
  -2  11   7       10.02       11.90      4.05 o
  -1  11   7       24.44       27.54      3.20 o
   0  11   7       29.65       38.25      3.47 o
   1  11   7        0.42       -2.65      2.65 o
   2  11   7        7.67        5.71      2.42 o
   3  11   7       15.72       19.76      3.81 o
  -6  12   7       23.53       35.37      6.19 o
  -5  12   7       31.47       39.57      6.16 o
  -4  12   7        0.73       -1.90      3.81 o
  -3  12   7        3.70        5.42      4.13 o
  -2  12   7       15.27       17.46      4.44 o
  -1  12   7        0.23       -0.08      3.84 o
   0  12   7        2.34        0.24      3.49 o
   1  12   7        1.52       -0.61      3.28 o
  -2 -18   8        5.81        2.09      5.29 o
  -1 -18   8       20.08       23.94      6.59 o
   0 -18   8       20.84       18.30      5.87 o
   1 -18   8        0.36       -2.20      4.42 o
   2 -18   8       25.76       23.89      5.87 o
   3 -18   8       16.52       14.49      3.64 o
   4 -18   8        3.03        0.71      2.99 o
   5 -18   8        0.08       -0.38      4.99 o
   6 -18   8        4.22        7.40      3.50 o
  -4 -17   8        4.47       -1.03      4.97 o
  -3 -17   8        0.06       -3.31      4.76 o
  -2 -17   8       29.00       30.55      4.67 o
  -1 -17   8       82.36       90.43      9.99 o
   0 -17   8       20.45       19.84      4.10 o
   1 -17   8       57.50       57.29      7.19 o
   2 -17   8        4.16       14.34      4.92 o
   3 -17   8       25.54       25.28      4.11 o
   4 -17   8       64.16       65.75      5.29 o
   5 -17   8        1.48        1.59      1.81 o
   6 -17   8       22.49       30.07      2.03 o
   7 -17   8        1.63        2.97      1.84 o
   8 -17   8       12.65       15.58      4.15 o
  -5 -16   8       16.70       22.75      6.16 o
  -4 -16   8       18.31       20.23      4.17 o
  -3 -16   8        0.05       -2.33      4.59 o
  -2 -16   8        6.45       13.79      3.62 o
  -1 -16   8       13.35        8.88      3.30 o
   0 -16   8       11.27       14.09      3.61 o
   1 -16   8        0.54        3.04      3.97 o
   2 -16   8       13.33       16.02      2.39 o
   3 -16   8       59.97       61.28      2.72 o
   4 -16   8        2.91        0.49      1.40 o
   5 -16   8       30.89       30.34      2.13 o
   6 -16   8       15.37       20.63      4.37 o
   7 -16   8       11.24       13.33      3.53 o
   8 -16   8        3.25        7.81      2.10 o
   9 -16   8        2.55        2.37      1.67 o
  -6 -15   8        0.34       -1.89      3.28 o
  -5 -15   8        0.14        0.07      3.24 o
  -4 -15   8       20.23       18.47      3.95 o
  -3 -15   8        4.68        9.32      5.30 o
  -2 -15   8       39.31       43.78     11.69 o
  -1 -15   8       16.69       13.19      1.94 o
   0 -15   8        0.32        0.55      1.14 o
   1 -15   8       53.36       54.14      2.42 o
   2 -15   8       39.36       51.18      4.66 o
   3 -15   8        2.82        2.86      1.39 o
   4 -15   8      101.14      115.43      6.06 o
   5 -15   8       53.88       45.52      3.09 o
   6 -15   8        0.02       -1.94      1.94 o
   7 -15   8        2.47        0.31      1.54 o
   8 -15   8       42.56       37.61      2.55 o
   9 -15   8        2.97        1.48      1.62 o
  10 -15   8        0.26       -1.60      1.60 o
  -8 -14   8        0.52       -4.58      4.58 o
  -7 -14   8        0.02       -1.43      3.31 o
  -6 -14   8        1.25       -1.95      3.17 o
  -5 -14   8        2.82       -1.45      2.95 o
  -4 -14   8       32.56       35.62      7.62 o
  -3 -14   8       54.18       55.86      2.43 o
  -2 -14   8       23.15       24.05      1.63 o
  -1 -14   8       12.98       12.10      1.48 o
   0 -14   8      181.72      191.02      4.52 o
   1 -14   8        0.11       -1.32      1.32 o
   2 -14   8      105.68      107.43      3.15 o
   3 -14   8       15.50       21.83      1.93 o
   4 -14   8        0.08       -1.22      1.43 o
   5 -14   8       13.51       12.43      1.76 o
   6 -14   8       22.33       26.95      2.16 o
   7 -14   8        4.21        3.14      1.56 o
   8 -14   8        8.74        9.26      1.76 o
   9 -14   8       51.38       60.56      3.57 o
  10 -14   8        1.31       -1.58      1.58 o
  -9 -13   8       33.43       36.66      6.96 o
  -8 -13   8        5.13        5.63      3.66 o
  -7 -13   8        7.97        5.68      3.23 o
  -6 -13   8       29.09       26.67      5.24 o
  -5 -13   8        6.47        3.86      1.26 o
  -4 -13   8      133.47      140.06      3.62 o
  -3 -13   8        3.45        1.49      1.24 o
  -2 -13   8       34.07       27.78      1.78 o
  -1 -13   8      147.64      142.72      3.19 o
   0 -13   8       58.21       54.24      2.03 o
   1 -13   8        0.87        0.99      1.26 o
   2 -13   8       43.00       53.68      2.44 o
   3 -13   8       27.75       34.02      2.13 o
   4 -13   8       41.29       35.22      2.02 o
   5 -13   8      127.36      114.39      3.42 o
   6 -13   8       77.61       73.16      3.05 o
   7 -13   8        0.43        0.81      1.78 o
   8 -13   8       33.92       29.81      2.45 o
   9 -13   8       15.11       15.46      1.96 o
  10 -13   8       22.85       21.80      2.63 o
  11 -13   8       15.06       19.12      2.63 o
  -9 -12   8       52.25       58.14      5.74 o
  -8 -12   8        4.77        4.79      3.41 o
  -7 -12   8        8.64        7.37      1.38 o
  -6 -12   8        0.00       -0.96      1.31 o
  -5 -12   8       13.82       10.35      1.61 o
  -4 -12   8       23.88       29.53      1.84 o
  -3 -12   8        8.95        8.36      1.20 o
  -2 -12   8       22.74       18.25      1.35 o
  -1 -12   8       33.38       25.09      1.46 o
   0 -12   8      346.04      341.62      5.62 o
   1 -12   8        5.34        0.40      1.02 o
   2 -12   8      186.54      165.02      3.76 o
   3 -12   8       14.00       11.93      1.59 o
   4 -12   8        0.01       -1.20      1.20 o
   5 -12   8      112.36      105.69      3.21 o
   6 -12   8       19.89       24.06      1.87 o
   7 -12   8        3.28        0.18      1.35 o
   8 -12   8       22.06       27.28      2.05 o
   9 -12   8       23.94       25.67      2.49 o
  10 -12   8        0.05       -1.61      1.61 o
  11 -12   8       77.39      108.27      3.60 o
 -10 -11   8        0.92       -1.81      3.55 o
  -9 -11   8       37.67       51.34      6.26 o
  -8 -11   8        0.07       -1.96      1.96 o
  -7 -11   8       27.33       24.69      1.98 o
  -6 -11   8       47.07       47.31      3.89 o
  -5 -11   8        4.55        3.48      1.17 o
  -4 -11   8        2.40        2.01      1.08 o
  -3 -11   8        5.72        3.99      1.04 o
  -2 -11   8       28.72       26.35      1.59 o
  -1 -11   8        2.03        2.36      0.84 o
   0 -11   8      161.13      147.27      2.94 o
   1 -11   8      205.66      201.40      3.33 o
   2 -11   8       96.47       94.55      2.42 o
   3 -11   8       80.72       84.38      2.26 o
   4 -11   8        8.69        6.03      1.05 o
   5 -11   8       49.63       50.29      1.85 o
   6 -11   8       10.94        9.49      1.21 o
   7 -11   8       13.19        8.56      1.21 o
   8 -11   8       21.12       22.42      1.78 o
   9 -11   8        0.24       -1.05      1.26 o
  10 -11   8        0.71       -1.11      1.21 o
  11 -11   8        0.00       -1.72      2.67 o
  12 -11   8        3.21        2.94      5.24 o
 -11 -10   8        0.21        4.36      5.08 o
 -10 -10   8       34.81       40.77      3.16 o
  -9 -10   8       44.84       44.27      2.54 o
  -8 -10   8       34.33       34.85      2.95 o
  -7 -10   8       35.41       26.87      3.21 o
  -6 -10   8       16.06       15.17      1.65 o
  -5 -10   8      263.65      269.20      5.65 o
  -4 -10   8       71.61       76.54      2.25 o
  -3 -10   8      175.85      177.11      3.28 o
  -2 -10   8      154.02      148.57      2.53 o
  -1 -10   8      738.95      713.85      8.86 o
   0 -10   8      104.77       96.74      2.07 o
   1 -10   8       55.09       56.02      1.61 o
   2 -10   8      681.16      662.33      8.29 o
   3 -10   8      630.52      575.87      8.37 o
   4 -10   8      221.47      182.50      3.70 o
   5 -10   8       58.25       60.27      1.92 o
   6 -10   8      256.00      221.03      4.06 o
   7 -10   8       20.41       20.49      1.40 o
   8 -10   8       19.51       18.83      1.44 o
   9 -10   8        0.79       -1.02      1.02 o
  10 -10   8        6.54        6.99      2.81 o
  11 -10   8        0.26        1.77      2.77 o
  12 -10   8        0.08        3.69      3.04 o
 -11  -9   8        0.02       -1.05      1.78 o
 -10  -9   8        5.28        3.33      2.27 o
  -9  -9   8        0.50       -0.22      2.02 o
  -8  -9   8        1.63        1.17      1.59 o
  -7  -9   8       45.71       47.04      3.19 o
  -6  -9   8       75.15       70.08      2.65 o
  -5  -9   8        2.16        2.76      1.23 o
  -4  -9   8      215.62      209.33      3.63 o
  -3  -9   8        7.03        2.79      0.80 o
  -2  -9   8      283.87      278.80      4.05 o
  -1  -9   8      129.30      132.29      2.40 o
   0  -9   8       23.99       18.23      0.95 o
   1  -9   8       12.45        9.22      0.79 o
   2  -9   8      160.68      179.58      2.86 o
   3  -9   8      329.00      295.42      4.19 o
   4  -9   8      228.20      193.35      3.49 o
   5  -9   8       39.41       42.20      1.54 o
   6  -9   8      168.78      142.69      3.12 o
   7  -9   8      100.81       83.60      2.30 o
   8  -9   8       16.95       15.92      1.38 o
   9  -9   8       16.74       16.51      2.90 o
  10  -9   8        1.29        2.57      2.57 o
  11  -9   8        0.11       -1.03      2.63 o
  12  -9   8        0.02        1.41      3.07 o
 -11  -8   8       27.11       30.80      3.15 o
 -10  -8   8       52.21       58.53      7.35 o
  -9  -8   8        2.65        4.63      1.77 o
  -8  -8   8       66.27       63.61      3.43 o
  -7  -8   8       89.70       94.43      3.03 o
  -6  -8   8        7.00        5.46      1.42 o
  -5  -8   8      418.18      414.56      6.02 o
  -4  -8   8       73.69       75.26      1.83 o
  -3  -8   8      262.34      256.58      3.56 o
  -2  -8   8       86.78      100.58      1.99 o
  -1  -8   8        0.11       -0.48      0.56 o
   0  -8   8      109.22      121.17      2.11 o
   1  -8   8      113.15       96.38      1.80 o
   2  -8   8       24.73       30.67      1.02 o
   3  -8   8       18.78       22.56      1.02 o
   4  -8   8      142.45      136.20      2.49 o
   5  -8   8      240.75      234.09      3.90 o
   6  -8   8      157.84      156.72      3.66 o
   7  -8   8       35.14       22.56      2.12 o
   8  -8   8        3.51        4.05      1.64 o
   9  -8   8       28.73       19.80      3.63 o
  10  -8   8       75.04       86.73      5.41 o
  11  -8   8        4.22        4.93      7.04 o
  12  -8   8        4.17        8.60      4.34 o
 -12  -7   8       27.41       27.80      3.16 o
 -11  -7   8       11.64        8.91      2.81 o
 -10  -7   8       64.82       70.68      3.37 o
  -9  -7   8      142.66      152.83      4.59 o
  -8  -7   8        0.01       -1.39      1.39 o
  -7  -7   8        5.22        4.56      1.28 o
  -6  -7   8       15.73       15.08      1.21 o
  -5  -7   8       20.73       21.64      1.23 o
  -4  -7   8      246.23      233.07      3.51 o
  -3  -7   8        3.25        4.98      0.68 o
  -2  -7   8      476.99      468.74      5.67 o
  -1  -7   8      227.43      247.49      3.34 o
   0  -7   8        5.45       -1.03      1.03 o
   1  -7   8     2314.71     2411.56     28.87 o
   2  -7   8        5.43        6.34      0.57 o
   3  -7   8       66.77       65.26      1.73 o
   4  -7   8       13.62       13.18      1.19 o
   5  -7   8      206.00      193.03      4.32 o
   6  -7   8      219.33      205.97      5.90 o
   7  -7   8      221.72      199.55      5.37 o
   8  -7   8       40.12       34.79      2.40 o
   9  -7   8       84.77       80.62      4.22 o
  10  -7   8        0.88        1.37      2.12 o
  11  -7   8       31.19       27.54      3.65 o
  12  -7   8       32.69       29.94      5.42 o
 -12  -6   8       45.90       44.85      2.92 o
 -11  -6   8        9.87       12.52      2.16 o
 -10  -6   8       13.94       19.27      2.20 o
  -9  -6   8        0.37       -1.87      1.87 o
  -8  -6   8       25.94       24.79      1.75 o
  -7  -6   8       46.38       49.53      1.82 o
  -6  -6   8       66.03       68.82      2.09 o
  -5  -6   8     1328.51     1297.80     16.09 o
  -4  -6   8      154.73      164.10      2.45 o
  -3  -6   8        9.87        6.66      0.67 o
  -2  -6   8      116.71      108.02      1.98 o
  -1  -6   8      113.77      127.90      2.19 o
   0  -6   8        0.13       -0.39      0.39 o
   1  -6   8      372.79      371.89      6.05 o
   2  -6   8      228.65      230.95      3.86 o
   3  -6   8      187.82      187.03      3.62 o
   4  -6   8      312.99      319.90      5.50 o
   5  -6   8        0.05       -0.89      0.89 o
   6  -6   8      437.30      426.93      8.98 o
   7  -6   8        6.12        3.68      1.59 o
   8  -6   8        0.39       -1.05      1.46 o
   9  -6   8       20.28       14.49      2.33 o
  10  -6   8        3.03       -0.74      1.95 o
  11  -6   8        1.70       -0.22      4.38 o
  12  -6   8        4.70        5.00      4.07 o
 -12  -5   8        1.00       -1.76      1.76 o
 -11  -5   8        6.06        4.75      1.86 o
 -10  -5   8       54.28       54.96      2.86 o
  -9  -5   8        9.14        8.91      1.71 o
  -8  -5   8       51.48       50.06      1.99 o
  -7  -5   8      125.21      108.78      2.55 o
  -6  -5   8       38.68       39.94      1.82 o
  -5  -5   8      490.46      482.00      5.89 o
  -4  -5   8       24.52       33.57      1.12 o
  -3  -5   8      815.56      802.50     13.33 o
  -2  -5   8       79.69       89.91      2.13 o
  -1  -5   8      499.11      524.10      6.59 o
   0  -5   8       33.53       30.02      1.09 o
   1  -5   8     1382.80     1425.80     17.32 o
   2  -5   8      119.01      133.37      2.54 o
   3  -5   8      388.59      381.48      6.83 o
   4  -5   8       10.42        7.41      1.03 o
   5  -5   8       82.58       73.03      2.56 o
   6  -5   8        0.04       -0.98      1.47 o
   7  -5   8      271.03      268.64      6.38 o
   8  -5   8        5.80        1.16      1.59 o
   9  -5   8       24.79       25.75      2.34 o
  10  -5   8       50.63       40.17      4.01 o
  11  -5   8       18.79       19.79      3.65 o
  12  -5   8        6.06        3.68      3.86 o
 -13  -4   8        4.42        3.01      1.98 o
 -12  -4   8        0.04       -1.61      1.61 o
 -11  -4   8       62.88       68.21      3.25 o
 -10  -4   8        0.04       -1.61      1.75 o
  -9  -4   8      107.48      110.32      3.58 o
  -8  -4   8        0.32       -0.87      0.87 o
  -7  -4   8        7.69        5.20      0.98 o
  -6  -4   8      486.85      491.82      7.14 o
  -5  -4   8      618.70      611.35      7.56 o
  -4  -4   8        0.15        0.25      0.46 o
  -3  -4   8       47.50       47.87      1.67 o
  -2  -4   8       21.26       18.77      1.05 o
  -1  -4   8      173.27      195.87      3.09 o
   0  -4   8      470.41      477.90      6.87 o
   1  -4   8      398.54      406.90      6.42 o
   2  -4   8       20.55       22.17      1.04 o
   3  -4   8       64.59       59.73      1.96 o
   4  -4   8      201.53      212.39      3.93 o
   5  -4   8      100.09       89.22      2.77 o
   6  -4   8     1314.81     1269.24     20.21 o
   7  -4   8      266.15      275.79      6.40 o
   8  -4   8       50.22       41.68      2.49 o
   9  -4   8      136.09      138.25      6.27 o
  10  -4   8        0.00        0.05      2.53 o
  11  -4   8        3.78        5.35      2.92 o
  12  -4   8       16.82       24.09      4.05 o
 -13  -3   8        2.87        2.64      2.13 o
 -12  -3   8        0.12       -1.85      1.85 o
 -11  -3   8        2.13        3.89      1.93 o
 -10  -3   8        1.39        0.03      1.25 o
  -9  -3   8       10.03       11.36      1.34 o
  -8  -3   8       16.19       11.87      1.11 o
  -7  -3   8      374.64      347.94      5.39 o
  -6  -3   8      136.62      116.81      2.33 o
  -5  -3   8      218.39      216.52      4.12 o
  -4  -3   8      519.15      501.78      7.25 o
  -3  -3   8       19.58       21.16      1.15 o
  -2  -3   8     1734.78     1751.52     27.70 o
  -1  -3   8      493.54      491.73      7.47 o
   0  -3   8      210.13      205.94      3.39 o
   1  -3   8      265.56      268.68      4.67 o
   2  -3   8        1.30        0.42      0.58 o
   3  -3   8        0.01       -0.63      0.63 o
   4  -3   8      109.75      109.85      2.47 o
   5  -3   8      621.54      640.71      9.71 o
   6  -3   8       63.85       55.94      3.12 o
   7  -3   8      116.70      110.05      3.59 o
   8  -3   8       46.42       50.43      3.96 o
   9  -3   8        0.14        0.64      2.34 o
  10  -3   8       16.12       18.18      3.16 o
  11  -3   8        4.92        1.21      3.64 o
  12  -3   8        6.86        2.29      3.30 o
 -13  -2   8       15.87       16.05      2.57 o
 -12  -2   8       10.91       11.19      1.67 o
 -11  -2   8       28.63       25.85      2.35 o
 -10  -2   8       16.39       17.47      1.40 o
  -9  -2   8       79.44       71.37      2.17 o
  -8  -2   8       45.29       48.24      1.96 o
  -7  -2   8        6.09        9.30      1.70 o
  -6  -2   8      261.11      247.62      5.08 o
  -5  -2   8       10.14       14.10      1.16 o
  -4  -2   8      169.01      170.69      3.05 o
  -3  -2   8      320.68      339.04      5.54 o
  -2  -2   8     1566.92     1637.31     29.39 o
  -1  -2   8       31.15       24.18      1.89 o
   0  -2   8     4493.31     4781.06     71.46 o
   1  -2   8       56.24       75.68      1.90 o
   2  -2   8        3.57        0.11      0.58 o
   3  -2   8      337.59      330.02      5.35 o
   4  -2   8      203.50      195.68      4.72 o
   5  -2   8      482.16      464.47      7.25 o
   6  -2   8      133.50      130.26      4.00 o
   7  -2   8      129.82      130.62      3.90 o
   8  -2   8       54.14       54.96      7.96 o
   9  -2   8      137.87      144.74      6.48 o
  10  -2   8        3.98        9.09      2.93 o
  11  -2   8       51.11       64.94      4.99 o
  12  -2   8        0.21       -2.89      2.89 o
 -13  -1   8       28.59       32.93      4.56 o
 -12  -1   8        0.55       -1.90      1.90 o
 -11  -1   8       16.59       17.69      3.64 o
 -10  -1   8        3.09       -0.44      1.89 o
  -9  -1   8       40.92       40.53      2.66 o
  -8  -1   8       53.47       48.07      2.61 o
  -7  -1   8      314.17      286.67      6.65 o
  -6  -1   8        0.01       -0.61      1.01 o
  -5  -1   8      106.21      104.09      2.54 o
  -4  -1   8        0.17        0.31      0.72 o
  -3  -1   8      144.36      147.18      3.24 o
  -2  -1   8      204.13      190.44      3.35 o
  -1  -1   8      223.47      202.54      4.22 o
   0  -1   8       47.28       54.57      2.78 o
   1  -1   8      253.56      268.47      5.35 o
   2  -1   8      458.80      452.43      9.97 o
   3  -1   8      193.90      182.88      3.05 o
   4  -1   8      151.63      150.84      2.80 o
   5  -1   8       65.85       62.30      2.22 o
   6  -1   8       71.20       70.62      2.80 o
   7  -1   8       41.41       37.55      2.12 o
   8  -1   8       40.18       41.20      3.20 o
   9  -1   8        5.57        1.98      4.76 o
  10  -1   8        7.69        9.31      2.90 o
  11  -1   8        1.19       -2.67      2.67 o
  12  -1   8        6.44        5.65      3.52 o
 -13   0   8        0.03       -2.51      3.29 o
 -12   0   8        0.04       -2.78      2.78 o
 -11   0   8       19.68       28.42      4.34 o
 -10   0   8       48.33       52.13      3.06 o
  -9   0   8        0.31       -1.45      1.74 o
  -8   0   8       79.76       89.50      4.07 o
  -7   0   8        4.71        3.52      1.76 o
  -6   0   8       73.79       70.88      2.87 o
  -5   0   8        2.65        5.30      1.02 o
  -4   0   8       11.09       12.65      1.06 o
  -3   0   8      259.04      258.00      4.33 o
  -2   0   8      547.83      573.18      9.31 o
  -1   0   8     1090.19     1047.25     18.31 o
   0   0   8       54.61       53.99      1.71 o
   1   0   8       20.17       18.85      1.04 o
   2   0   8       27.18       18.14      1.02 o
   3   0   8       91.37       75.98      2.22 o
   4   0   8       72.10       60.64      2.21 o
   5   0   8      155.85      153.11      3.11 o
   6   0   8       57.60       69.65      2.84 o
   7   0   8       38.02       36.25      2.33 o
   8   0   8       22.67       18.23      2.48 o
   9   0   8       18.13       15.11      3.77 o
  10   0   8       23.99       21.54      3.32 o
  11   0   8        0.06        1.27      2.86 o
 -13   1   8       23.24       23.74      5.73 o
 -12   1   8        8.95        9.95      5.18 o
 -11   1   8       62.88       71.39      5.19 o
 -10   1   8       16.87       15.66      2.64 o
  -9   1   8        0.21       -1.56      1.78 o
  -8   1   8        1.51        1.15      1.76 o
  -7   1   8       86.14       85.81      3.76 o
  -6   1   8        2.34        6.86      1.45 o
  -5   1   8        8.38        8.18      1.10 o
  -4   1   8      550.04      566.97      9.23 o
  -3   1   8        8.29       11.50      1.06 o
  -2   1   8      342.83      314.36      5.59 o
  -1   1   8     1081.27     1182.86     20.49 o
   0   1   8       70.64       73.63      1.89 o
   1   1   8        5.96        8.72      0.88 o
   2   1   8        1.85        1.15      0.61 o
   3   1   8      354.29      340.08      6.50 o
   4   1   8      618.96      554.89     12.09 o
   6   1   8       22.93       22.71      2.05 o
   7   1   8      276.04      259.89      6.55 o
   8   1   8        0.00       -0.45      1.75 o
   9   1   8        8.05        7.28      2.34 o
  10   1   8        0.82        0.56      4.81 o
  11   1   8        0.74        2.67      5.29 o
 -13   2   8        0.36        5.21      4.55 o
 -12   2   8        4.39        8.06      7.27 o
 -11   2   8        0.66       -2.25      2.57 o
 -10   2   8       34.09       38.23      3.32 o
  -9   2   8        2.36        2.97      1.96 o
  -8   2   8        1.03       -1.64      1.64 o
  -7   2   8      250.70      245.21      6.75 o
  -6   2   8      133.05      130.45      3.79 o
  -5   2   8      446.37      432.78      8.46 o
  -4   2   8        2.96        3.34      0.86 o
  -3   2   8      221.15      227.61      4.03 o
  -2   2   8       21.74       23.70      1.37 o
  -1   2   8        0.06        1.28      1.20 o
   0   2   8        9.28       13.57      2.80 o
   1   2   8      139.50      147.44      8.36 o
   2   2   8        5.46        4.94      1.18 o
   3   2   8        6.34        6.61      1.09 o
   4   2   8       33.82       26.01      1.71 o
   6   2   8        0.03       -0.25      2.38 o
   7   2   8       56.28       51.79      3.66 o
   8   2   8        5.72       10.47      4.21 o
   9   2   8       13.04       11.43      4.92 o
  10   2   8        2.98        3.89      5.21 o
 -12   3   8       52.92       61.26      7.94 o
 -11   3   8        2.05       -0.95      3.99 o
 -10   3   8        4.99        3.75      3.12 o
  -9   3   8        5.93        3.16      2.05 o
  -8   3   8        2.61        3.32      1.84 o
  -7   3   8        0.04       -0.97      1.56 o
  -6   3   8       42.25       40.97      2.19 o
  -5   3   8       32.67       34.18      1.85 o
  -4   3   8      156.15      157.47      3.74 o
  -3   3   8      396.91      391.16      8.57 o
  -2   3   8      789.30      745.25     13.03 o
  -1   3   8      694.41      714.54     12.29 o
   0   3   8        8.72       20.50      3.49 o
   1   3   8      315.33      294.77     13.94 o
   2   3   8      187.01      158.44      8.97 o
   3   3   8       66.18       55.73      2.20 o
   4   3   8        2.53        0.84      1.74 o
   5   3   8       51.19       55.77      2.71 o
   6   3   8      150.22      132.22      6.49 o
   7   3   8       55.11       56.00      5.71 o
   8   3   8        5.91        4.10      4.15 o
   9   3   8        6.28        8.83      4.76 o
  10   3   8       10.30        2.06      5.16 o
 -12   4   8        0.76       -1.67      4.79 o
 -11   4   8        0.01        1.72      4.18 o
 -10   4   8        1.46       -1.26      2.91 o
  -9   4   8       67.28       66.25      4.77 o
  -8   4   8      143.71      156.52      8.60 o
  -7   4   8       78.32       75.53      4.52 o
  -6   4   8        1.22       -1.10      1.91 o
  -5   4   8      340.27      337.63      8.43 o
  -4   4   8      353.86      321.02      6.51 o
  -3   4   8       32.61       34.67      2.17 o
  -2   4   8     1289.64     1254.43     30.64 o
  -1   4   8      117.01      118.66     20.84 o
   1   4   8       10.27        7.22      3.02 o
   2   4   8       16.22       20.47      3.68 o
   3   4   8       99.00       98.00      3.09 o
   4   4   8      135.57      135.31      3.45 o
   5   4   8       33.91       33.23      2.56 o
   6   4   8       29.97       28.32      2.83 o
   7   4   8       18.85       16.00      4.26 o
   8   4   8       19.08       31.16      5.50 o
   9   4   8       12.09        7.09      4.73 o
 -12   5   8       27.54       25.23      6.27 o
 -11   5   8        1.60        3.88      3.28 o
 -10   5   8       13.76       17.39      3.71 o
  -9   5   8       12.63       10.35      3.04 o
  -8   5   8       15.03       12.15      3.33 o
  -7   5   8        8.72        9.56      3.24 o
  -6   5   8        0.30       -1.77      1.79 o
  -5   5   8        0.36       -1.43      1.43 o
  -4   5   8       20.75       19.51      2.05 o
  -3   5   8      367.26      346.71      9.88 o
  -2   5   8       40.31       80.44     13.85 o
  -1   5   8      264.64      254.87      7.05 o
   1   5   8      476.55      431.21     19.20 o
   2   5   8       17.11       10.50      3.12 o
   3   5   8       82.75       78.96      2.81 o
   4   5   8        7.28        7.31      1.67 o
   5   5   8       16.31       18.47      1.88 o
   6   5   8        8.22        6.12      2.33 o
   7   5   8        6.01        3.57      3.76 o
   8   5   8       45.71       53.59      6.35 o
   9   5   8       11.35       10.53      5.79 o
 -11   6   8        0.22       -3.30      3.30 o
 -10   6   8        6.06        6.56      3.37 o
  -9   6   8       38.39       34.51      3.81 o
  -8   6   8       56.24       71.48      4.63 o
  -7   6   8        0.09        0.10      2.43 o
  -6   6   8       24.26       26.02      2.69 o
  -5   6   8       10.52        7.97      1.41 o
  -4   6   8        6.87        1.55      1.87 o
  -3   6   8        2.75        0.17      2.04 o
  -2   6   8        0.97       -0.44      1.39 o
  -1   6   8        0.27       -0.14      1.19 o
   0   6   8       27.55       21.57      1.61 o
   2   6   8        0.01       -0.82      1.05 o
   3   6   8        4.21        6.06      1.35 o
   4   6   8        0.40        0.61      2.09 o
   5   6   8       45.80       47.13      2.69 o
   6   6   8       35.77       41.03      3.49 o
   7   6   8        2.36        1.53      3.84 o
   8   6   8        1.51        6.72      4.66 o
 -11   7   8        4.10        6.49      3.51 o
 -10   7   8       28.32       26.37      3.98 o
  -9   7   8       10.28        8.95      3.08 o
  -8   7   8       66.59       83.70      5.06 o
  -7   7   8      100.21      105.35      5.17 o
  -6   7   8        4.72        1.47      1.96 o
  -5   7   8       10.41        3.33      3.07 o
  -4   7   8        5.50        2.77      1.96 o
  -3   7   8        6.10        6.92      1.91 o
  -2   7   8       14.87       17.33      2.03 o
  -1   7   8       33.59       35.64      2.45 o
   0   7   8        4.34        6.31      1.51 o
   1   7   8        4.32        3.57      1.61 o
   2   7   8        0.17       -1.22      1.22 o
   3   7   8        0.36       -0.01      1.52 o
   4   7   8        0.05       -0.22      1.74 o
   5   7   8        2.65        3.56      3.39 o
   6   7   8        3.53        4.60      3.15 o
   7   7   8        2.23        2.49      4.15 o
 -10   8   8        0.14       -1.00      3.04 o
  -9   8   8        0.17       -2.61      2.61 o
  -8   8   8       23.37       30.04      3.55 o
  -7   8   8       80.24       80.29      4.60 o
  -6   8   8        8.38        5.48      3.65 o
  -5   8   8        2.99       -0.87      3.07 o
  -4   8   8       41.20       49.32      3.51 o
  -3   8   8      117.33      133.19      5.47 o
  -2   8   8       20.17       21.17      2.99 o
  -1   8   8        0.24        0.47      2.87 o
   0   8   8        0.50        1.24      1.57 o
   1   8   8        1.79        1.03      1.55 o
   2   8   8        9.59       10.45      1.82 o
   3   8   8        0.11       -1.74      1.74 o
   4   8   8        0.08       -1.62      2.30 o
   5   8   8       29.03       36.31      3.20 o
   6   8   8       19.11       19.79      3.20 o
  -9   9   8        1.38        1.50      2.86 o
  -8   9   8        0.05        0.40      4.10 o
  -7   9   8        0.09       -3.78      3.78 o
  -6   9   8        1.87        1.19      3.62 o
  -5   9   8        3.06        6.72      3.52 o
  -4   9   8        6.56       10.50      3.68 o
  -3   9   8      105.44      118.15      8.94 o
  -1   9   8      114.88      131.10      6.10 o
   0   9   8       19.28       16.30      2.28 o
   1   9   8        5.12        1.87      1.84 o
   2   9   8        3.67        5.42      1.98 o
   3   9   8        0.21       -1.69      1.91 o
   4   9   8       12.81       12.56      2.42 o
   5   9   8        1.23        1.98      3.28 o
  -8  10   8        3.47        4.63      4.68 o
  -7  10   8        0.08        5.13      4.66 o
  -6  10   8       28.54       34.81      5.48 o
  -5  10   8        0.29       -3.33      3.33 o
  -4  10   8        7.98       10.74      3.91 o
  -3  10   8        0.16       -0.56      3.49 o
  -2  10   8       49.32       59.96      6.96 o
  -1  10   8        2.48        0.09      2.04 o
   0  10   8       44.34       48.17      3.35 o
   1  10   8       10.64       10.39      2.28 o
   2  10   8        7.08        1.08      1.99 o
   3  10   8        1.15       -0.52      2.03 o
  -7  11   8        0.36        4.29      4.95 o
  -6  11   8        2.88        4.31      4.39 o
  -5  11   8        3.78        2.33      4.39 o
  -4  11   8        1.24       -1.06      3.78 o
  -3  11   8        6.66        8.12      4.07 o
  -2  11   8        0.00        2.67      3.57 o
  -1  11   8       44.36       51.54      3.66 o
   0  11   8       17.50       15.84      2.62 o
   1  11   8        0.47       -2.00      2.00 o
   1 -19   9        0.36       -3.31      4.76 o
   2 -19   9       32.99       45.50      7.35 o
   3 -19   9       20.53       24.73      6.16 o
  -2 -18   9        0.58        3.63      4.91 o
  -1 -18   9       30.16       30.73      4.69 o
   0 -18   9        1.07       -3.33      4.66 o
   1 -18   9       24.71       14.10      5.26 o
   2 -18   9        0.70        5.13      4.97 o
   3 -18   9       44.09       45.64      5.02 o
   4 -18   9       25.95       31.04      4.48 o
   5 -18   9        6.45        2.82      2.85 o
   6 -18   9       24.68       28.14      1.91 o
  -4 -17   9        1.31        0.77      3.48 o
  -3 -17   9        2.79       11.04      4.03 o
  -2 -17   9        0.80       -3.16      3.16 o
  -1 -17   9        3.80        2.78      3.18 o
   0 -17   9       15.00       15.57      3.80 o
   1 -17   9        8.33        0.32      4.58 o
   2 -17   9       13.94        9.67      1.46 o
   3 -17   9        0.26       -1.37      1.37 o
   4 -17   9       11.21       11.04      2.02 o
   5 -17   9        9.90       12.13      2.30 o
   6 -17   9        0.05       -0.30      2.04 o
   7 -17   9       23.95       30.06      4.40 o
   8 -17   9       14.92       19.99      2.97 o
  -6 -16   9       38.22       38.30      7.04 o
  -5 -16   9        6.33        3.48      3.51 o
  -4 -16   9       18.72       17.25      4.09 o
  -3 -16   9        0.69       -0.75      3.97 o
  -2 -16   9      123.38      144.77      7.65 o
  -1 -16   9      105.89      116.31      4.22 o
   0 -16   9       54.00       50.33      2.41 o
   1 -16   9       17.09       18.64      2.14 o
   2 -16   9        6.80        3.00      1.61 o
   3 -16   9        3.24        2.03      2.12 o
   4 -16   9       13.97       12.97      2.27 o
   5 -16   9        2.79       -2.03      2.33 o
   6 -16   9        2.11        0.73      2.37 o
   7 -16   9        2.63        3.59      2.18 o
   8 -16   9       17.50       15.96      2.09 o
   9 -16   9        1.52       -1.56      1.56 o
  -7 -15   9       11.00       13.20      5.90 o
  -6 -15   9        0.81        0.79      4.51 o
  -5 -15   9       22.03       17.75      3.88 o
  -4 -15   9       39.96       51.32      5.09 o
  -3 -15   9        0.00       -2.07      2.07 o
  -2 -15   9      178.01      189.60      4.92 o
  -1 -15   9      175.65      173.87      4.37 o
   0 -15   9        7.73        7.33      1.54 o
   1 -15   9      165.43      168.59      8.86 o
   2 -15   9       42.30       40.91      2.50 o
   3 -15   9       37.18       34.72      3.43 o
   4 -15   9       62.58       65.78      2.82 o
   5 -15   9       84.27       85.09      4.67 o
   6 -15   9        6.95        4.95      1.67 o
   7 -15   9       40.38       44.95      2.67 o
   8 -15   9        0.04       -0.44      1.63 o
   9 -15   9        2.41        2.54      1.78 o
  10 -15   9        9.19        3.60      2.31 o
  -8 -14   9        7.71        0.08      5.18 o
  -7 -14   9       20.77       24.39      4.36 o
  -6 -14   9        3.11       -3.15      3.15 o
  -5 -14   9        0.63       -1.01      1.46 o
  -4 -14   9        0.40       -0.86      1.36 o
  -3 -14   9       32.78       27.98      1.94 o
  -2 -14   9       66.76       62.29      2.64 o
  -1 -14   9       15.59       17.68      1.77 o
   0 -14   9      171.01      165.72      6.99 o
   1 -14   9        8.13       10.74      1.69 o
   2 -14   9      327.09      331.74      6.83 o
   3 -14   9        0.54        0.67      1.43 o
   4 -14   9       18.25       22.35      1.84 o
   5 -14   9        1.05        0.20      1.37 o
   6 -14   9        2.24       -0.18      1.42 o
   7 -14   9        2.81        6.72      1.70 o
   8 -14   9        7.50        4.75      1.74 o
   9 -14   9        0.08       -1.82      1.96 o
  10 -14   9        5.62        0.25      2.13 o
  -8 -13   9       17.84       19.34      4.10 o
  -7 -13   9        2.36       -1.04      1.20 o
  -6 -13   9       17.16       18.15      2.86 o
  -5 -13   9        0.76       -1.40      1.40 o
  -4 -13   9       80.95       80.57      3.34 o
  -3 -13   9      124.72      118.67      3.61 o
  -2 -13   9        0.83       -0.78      1.29 o
  -1 -13   9        0.01       -0.16      1.31 o
   0 -13   9       40.88       39.50      2.13 o
   1 -13   9        1.12        2.46      1.51 o
   2 -13   9        5.97        5.91      1.43 o
   3 -13   9       93.34       94.25      3.39 o
   4 -13   9       15.79       14.22      1.74 o
   5 -13   9        0.36       -1.19      1.19 o
   6 -13   9       20.53       19.74      1.78 o
   7 -13   9       30.39       34.09      2.10 o
   8 -13   9       16.75       10.43      2.11 o
   9 -13   9       12.90       17.00      2.25 o
  10 -13   9       29.00       39.90      2.39 o
  11 -13   9       19.58       30.39      6.80 o
  -9 -12   9       34.95       45.43      5.40 o
  -8 -12   9       14.34       16.98      1.90 o
  -7 -12   9        9.91        9.04      1.75 o
  -6 -12   9      144.14      144.27      8.92 o
  -5 -12   9       16.25        8.14      2.02 o
  -4 -12   9      121.83      118.68      3.57 o
  -3 -12   9       33.26       28.91      1.91 o
  -2 -12   9      194.99      187.71      4.53 o
  -1 -12   9      104.07      104.11      3.16 o
   0 -12   9       46.72       42.44      2.11 o
   1 -12   9       49.53       43.31      2.11 o
   2 -12   9        7.60        5.48      1.27 o
   3 -12   9       52.81       46.84      2.38 o
   4 -12   9       49.00       38.98      2.24 o
   5 -12   9       20.54       16.64      1.40 o
   6 -12   9        5.47        4.93      1.13 o
   7 -12   9        0.07        0.47      1.18 o
   8 -12   9       25.32       26.12      1.86 o
   9 -12   9        0.56       -1.06      1.25 o
  10 -12   9        3.76        4.52      2.30 o
  11 -12   9      103.25      142.35      8.66 o
 -10 -11   9       12.91       10.75      1.92 o
  -9 -11   9       65.61       74.11      4.07 o
  -8 -11   9        9.25       12.02      2.44 o
  -7 -11   9        1.32       -1.49      1.97 o
  -6 -11   9       57.51       59.46      3.21 o
  -5 -11   9        0.01       -1.18      1.56 o
  -4 -11   9       81.46       79.76      2.88 o
  -3 -11   9      170.00      150.17      3.90 o
  -2 -11   9        6.14        4.76      1.28 o
  -1 -11   9      163.97      153.29      3.54 o
   0 -11   9       16.74       15.23      1.20 o
   1 -11   9       49.52       44.79      1.72 o
   2 -11   9       70.32       74.89      2.17 o
   3 -11   9       81.71       88.51      2.49 o
   4 -11   9      151.12      132.54      3.12 o
   5 -11   9      267.62      236.23      4.27 o
   6 -11   9        5.17        5.47      1.11 o
   7 -11   9        0.34       -1.13      1.13 o
   8 -11   9       41.01       37.87      1.84 o
   9 -11   9        0.87        1.64      3.19 o
  10 -11   9        0.10       -2.21      2.54 o
  11 -11   9       10.82       16.05      3.44 o
 -10 -10   9        0.11        1.96      2.18 o
  -9 -10   9        0.01       -2.08      2.08 o
  -8 -10   9        6.55        5.79      1.78 o
  -7 -10   9        0.13       -1.49      1.49 o
  -6 -10   9       58.01       61.12      2.64 o
  -5 -10   9       27.80       26.88      1.89 o
  -4 -10   9      130.39      129.71      4.28 o
  -3 -10   9       11.52        7.69      1.24 o
  -2 -10   9       98.90      101.22      2.35 o
  -1 -10   9        5.47        2.95      0.88 o
   0 -10   9       30.18       25.20      1.28 o
   1 -10   9      223.17      203.59      3.52 o
   2 -10   9        9.35        8.74      1.07 o
   3 -10   9      169.26      151.61      3.24 o
   4 -10   9        3.26        0.28      0.84 o
   5 -10   9        8.46        8.25      1.08 o
   6 -10   9       17.40       16.26      1.49 o
   7 -10   9        0.07        0.17      0.80 o
   8 -10   9       15.87       17.21      2.78 o
   9 -10   9        2.85       -2.54      2.54 o
  10 -10   9       44.62       48.31      5.89 o
  11 -10   9        3.07        6.13      3.18 o
 -11  -9   9        3.00        5.48      2.46 o
 -10  -9   9       99.28      126.48      5.24 o
  -9  -9   9       13.37       13.44      2.07 o
  -8  -9   9      100.08       99.10      3.82 o
  -7  -9   9        9.11        8.84      1.81 o
  -6  -9   9      224.59      221.58      5.01 o
  -5  -9   9        2.11       -1.14      1.14 o
  -4  -9   9        0.38       -0.86      0.86 o
  -3  -9   9        0.07       -0.77      0.77 o
  -2  -9   9       24.79       21.41      1.17 o
  -1  -9   9     1488.22     1441.01     16.69 o
   0  -9   9      464.49      440.69      5.53 o
   1  -9   9      268.11      271.66      3.74 o
   2  -9   9      335.43      339.48      4.45 o
   3  -9   9      128.92      123.51      2.68 o
   4  -9   9      358.07      323.65      5.41 o
   5  -9   9      173.41      150.12      3.07 o
   6  -9   9       22.41       23.50      2.24 o
   7  -9   9       90.68       79.03      3.40 o
   8  -9   9        1.30       -0.49      1.63 o
   9  -9   9       15.72       13.19      2.19 o
  10  -9   9       18.65       19.08      3.30 o
  11  -9   9        1.03       -2.09      2.96 o
  12  -9   9       10.93        9.84      4.63 o
 -11  -8   9        4.90        1.80      1.98 o
 -10  -8   9        0.03        1.05      1.83 o
  -9  -8   9       14.24       11.12      1.96 o
  -8  -8   9        0.74        1.12      1.56 o
  -7  -8   9       37.29       34.32      2.02 o
  -6  -8   9        1.18        0.82      1.38 o
  -5  -8   9        3.59        3.26      0.93 o
  -4  -8   9      196.75      190.63      3.95 o
  -3  -8   9       77.02       69.19      1.84 o
  -2  -8   9       82.39       75.32      1.69 o
  -1  -8   9      159.75      167.34      3.05 o
   0  -8   9       15.16       17.60      0.89 o
   1  -8   9       79.48       73.27      2.55 o
   2  -8   9      109.73      105.35      2.06 o
   3  -8   9      129.53      105.38      3.67 o
   4  -8   9      417.80      380.84      9.62 o
   5  -8   9      105.97      100.17      3.58 o
   6  -8   9      374.23      339.27      7.79 o
   7  -8   9        0.29        0.24      1.61 o
   8  -8   9        0.01       -1.55      1.55 o
   9  -8   9       10.06       10.02      2.37 o
  10  -8   9        8.83       13.64      2.74 o
  11  -8   9       32.10       43.41      5.77 o
  12  -8   9       20.76       19.10      5.16 o
 -12  -7   9        5.78       11.63      2.43 o
 -11  -7   9        3.36        3.14      1.88 o
 -10  -7   9       39.41       49.21      3.23 o
  -9  -7   9       11.28       12.96      1.94 o
  -8  -7   9       40.46       34.68      2.33 o
  -7  -7   9      195.41      193.27      4.53 o
  -6  -7   9       42.82       51.48      1.82 o
  -5  -7   9      851.82      836.23     11.56 o
  -4  -7   9       95.45       89.82      2.08 o
  -3  -7   9       66.16       68.23      1.55 o
  -2  -7   9        4.37        3.70      0.66 o
  -1  -7   9      265.82      246.24      3.75 o
   0  -7   9        0.73        2.16      0.77 o
   1  -7   9       32.23       37.46      1.60 o
   2  -7   9      122.14      128.36      2.73 o
   3  -7   9        0.77       -0.83      0.83 o
   4  -7   9      109.38      102.49      2.99 o
   5  -7   9       77.20       61.67      2.86 o
   6  -7   9       95.83       82.32      3.35 o
   7  -7   9        2.69       -1.05      1.51 o
   8  -7   9        3.68       -0.40      2.06 o
   9  -7   9        1.64       -0.86      2.07 o
  10  -7   9      214.47      257.22      9.85 o
  11  -7   9        8.87        7.06      3.89 o
  12  -7   9       13.82       17.01      4.66 o
 -12  -6   9        2.69        4.21      2.78 o
 -11  -6   9        6.79        7.43      2.31 o
 -10  -6   9       12.15       15.01      3.35 o
  -9  -6   9       27.46       22.59      2.09 o
  -8  -6   9        6.85        8.15      1.22 o
  -7  -6   9       63.95       58.65      1.99 o
  -6  -6   9      116.71      106.67      3.02 o
  -5  -6   9      215.51      210.97      3.74 o
  -4  -6   9       82.53       65.26      1.60 o
  -3  -6   9       24.84       24.91      1.01 o
  -2  -6   9      479.54      427.38      7.54 o
  -1  -6   9        0.03       -0.78      0.78 o
   0  -6   9     1016.13     1014.30     13.65 o
   1  -6   9        2.38        2.94      0.80 o
   2  -6   9        7.16       11.34      0.98 o
   3  -6   9       70.57       69.65      2.11 o
   4  -6   9      118.98      118.26      3.91 o
   5  -6   9       40.01       30.78      1.89 o
   6  -6   9        2.76        0.08      1.50 o
   7  -6   9       37.38       32.04      2.99 o
   8  -6   9        6.62        4.80      1.71 o
   9  -6   9        0.40       -0.64      1.62 o
  10  -6   9        5.83        7.74      2.83 o
  11  -6   9       16.75       20.77      3.73 o
  12  -6   9        2.80        1.90      3.89 o
 -12  -5   9        2.49        1.94      2.20 o
 -11  -5   9       20.22       15.93      2.55 o
 -10  -5   9        2.26        1.31      2.69 o
  -9  -5   9       35.21       31.62      2.03 o
  -8  -5   9       53.06       48.19      3.44 o
  -7  -5   9      102.34       94.81      2.68 o
  -6  -5   9      183.48      170.82      3.23 o
  -5  -5   9      763.72      717.07      9.87 o
  -4  -5   9        2.00        3.93      0.60 o
  -3  -5   9       48.23       49.09      1.81 o
  -2  -5   9      106.17      114.73      2.46 o
  -1  -5   9       58.57       57.91      1.71 o
   0  -5   9      152.24      139.12      2.98 o
   1  -5   9       30.60       38.24      1.55 o
   2  -5   9      361.56      339.65      5.66 o
   3  -5   9      442.67      407.49      7.29 o
   4  -5   9     2059.19     2021.55     28.34 o
   5  -5   9       84.24       84.24      2.88 o
   6  -5   9      137.65      116.32      3.36 o
   7  -5   9        2.24       -2.02      2.02 o
   8  -5   9        1.28       -1.54      1.54 o
   9  -5   9       71.57       83.60      5.73 o
  10  -5   9       16.68       17.51      3.29 o
  11  -5   9       29.57       27.27      3.85 o
  12  -5   9        6.47       11.18      3.68 o
 -12  -4   9        1.52        1.57      1.85 o
 -11  -4   9       17.32       14.77      2.35 o
 -10  -4   9       36.49       39.66      2.24 o
  -9  -4   9        2.89        1.98      1.12 o
  -8  -4   9       12.42       11.91      1.18 o
  -7  -4   9       61.59       58.23      1.85 o
  -6  -4   9       36.92       33.87      1.52 o
  -5  -4   9       56.32       55.17      2.23 o
  -4  -4   9      331.74      332.33      5.30 o
  -3  -4   9       14.89       13.36      1.09 o
  -2  -4   9        2.93        3.96      0.88 o
  -1  -4   9       49.24       45.15      1.67 o
   0  -4   9      315.04      320.75      5.28 o
   1  -4   9        0.43       -0.50      0.70 o
   2  -4   9      250.21      227.65      4.03 o
   3  -4   9        1.27        0.76      0.96 o
   4  -4   9      165.45      154.83      3.30 o
   5  -4   9       25.11       23.18      1.59 o
   6  -4   9      110.33      103.05      3.13 o
   7  -4   9       43.74       41.64      2.38 o
   8  -4   9        9.51        7.11      2.12 o
   9  -4   9        0.58       -1.74      3.35 o
  10  -4   9       16.46       16.71      4.73 o
  11  -4   9       20.83       22.59      3.85 o
  12  -4   9        0.42        1.18      4.40 o
 -12  -3   9        7.11        2.77      1.78 o
 -11  -3   9       66.05       70.06      2.66 o
 -10  -3   9        1.70       -1.04      1.04 o
  -9  -3   9       50.85       46.43      2.40 o
  -8  -3   9       32.41       25.96      2.25 o
  -7  -3   9       13.64       13.76      1.83 o
  -6  -3   9        7.77        6.64      1.53 o
  -5  -3   9      146.82      132.37      3.75 o
  -4  -3   9       20.59       24.32      1.34 o
  -3  -3   9        0.01        0.32      0.82 o
  -2  -3   9        0.05        0.60      0.80 o
  -1  -3   9      872.13      986.33     14.16 o
   0  -3   9      405.95      406.22      6.32 o
   1  -3   9       23.85       31.40      1.22 o
   2  -3   9      145.67      148.48      2.85 o
   3  -3   9       64.31       57.61      1.74 o
   4  -3   9     1638.81     1632.28     23.03 o
   5  -3   9       66.15       71.15      3.19 o
   6  -3   9       77.79       70.02      2.47 o
   7  -3   9        4.66        2.13      1.66 o
   8  -3   9        7.50        8.53      2.02 o
   9  -3   9       43.02       47.93      3.88 o
  10  -3   9       51.33       60.91      7.51 o
  11  -3   9       10.06        5.82      3.17 o
  12  -3   9        1.59        7.14      3.30 o
 -13  -2   9        7.23        6.40      5.13 o
 -12  -2   9        6.42        5.61      3.50 o
 -11  -2   9        0.52        0.90      4.66 o
 -10  -2   9        8.62        7.62      2.24 o
  -9  -2   9       29.01       25.69      2.43 o
  -8  -2   9       18.65       17.44      2.03 o
  -7  -2   9      270.19      266.70      6.50 o
  -6  -2   9       48.19       43.43      2.40 o
  -5  -2   9      213.75      225.28      4.87 o
  -4  -2   9        1.46       -0.77      0.84 o
  -3  -2   9       16.85       15.49      1.08 o
  -2  -2   9       11.03       11.33      0.97 o
  -1  -2   9       68.76       67.69      1.80 o
   0  -2   9      120.56      140.22      4.97 o
   1  -2   9       89.33       85.64      1.85 o
   2  -2   9       35.60       29.57      1.15 o
   3  -2   9      412.60      354.67      6.37 o
   4  -2   9      223.24      209.82      3.72 o
   5  -2   9      239.86      232.78      4.62 o
   6  -2   9       48.72       43.82      2.15 o
   7  -2   9       68.79       71.99      3.29 o
   8  -2   9       83.04       95.34      8.61 o
   9  -2   9        5.73        6.22      2.47 o
  10  -2   9        6.07       13.45      2.96 o
  11  -2   9        6.66        7.43      3.16 o
 -13  -1   9        2.46        2.33      4.89 o
 -12  -1   9        1.07        2.60      3.04 o
 -11  -1   9       24.61       23.66      3.91 o
 -10  -1   9        2.27        2.96      2.10 o
  -9  -1   9       34.56       28.14      3.45 o
  -8  -1   9        0.28       -1.45      1.51 o
  -7  -1   9        2.03        0.12      1.53 o
  -6  -1   9      481.65      452.29      9.35 o
  -5  -1   9       74.13       72.42      2.77 o
  -4  -1   9      239.77      245.20      4.43 o
  -3  -1   9        0.23       -0.69      0.71 o
  -2  -1   9       19.02       12.40      1.11 o
  -1  -1   9     2020.06     2102.96     32.82 o
   0  -1   9      564.75      517.11      9.64 o
   1  -1   9        2.64        3.33      0.87 o
   2  -1   9       17.11       16.55      1.45 o
   3  -1   9      154.69      139.61      3.45 o
   4  -1   9       53.95       50.36      2.67 o
   5  -1   9       48.32       46.34      2.95 o
   6  -1   9       17.58       17.60      1.45 o
   7  -1   9      152.10      156.79      4.79 o
   8  -1   9        3.00        0.22      1.95 o
   9  -1   9       33.09       38.38      3.32 o
  10  -1   9       43.00       63.31      4.61 o
  11  -1   9        0.68        5.69      5.87 o
 -13   0   9       25.01       37.69      6.67 o
 -12   0   9        0.04       -1.03      3.10 o
 -11   0   9        0.01       -2.11      2.11 o
 -10   0   9        0.49       -1.77      1.82 o
  -9   0   9       10.01        7.36      1.92 o
  -8   0   9      181.34      183.63      5.27 o
  -7   0   9      109.87      111.01      3.88 o
  -6   0   9      261.78      250.57      5.98 o
  -5   0   9       15.51       16.22      1.45 o
  -4   0   9        4.88        3.51      1.01 o
  -3   0   9        3.62        1.07      0.76 o
  -2   0   9       82.68       84.92      1.90 o
  -1   0   9      579.52      552.63     10.23 o
   0   0   9       13.90       15.68      1.10 o
   1   0   9       49.00       45.39      1.65 o
   2   0   9      121.68      101.30      2.60 o
   3   0   9      339.87      295.08      7.05 o
   4   0   9      600.23      553.79     12.26 o
   5   0   9       23.78       24.41      1.98 o
   6   0   9        0.89       -1.40      1.43 o
   7   0   9        3.34       -0.85      1.95 o
   8   0   9       19.99       24.98      5.36 o
   9   0   9       14.05       13.97      5.03 o
  10   0   9        7.26       15.92      5.61 o
  11   0   9        4.48       17.64      6.75 o
 -12   1   9       20.60       25.67      4.14 o
 -11   1   9        5.79        8.46      2.53 o
 -10   1   9      156.66      175.03      6.39 o
  -9   1   9        0.00       -1.77      1.77 o
  -8   1   9       77.94       74.08      3.73 o
  -7   1   9        0.05       -1.67      1.67 o
  -6   1   9      226.59      217.53      6.11 o
  -5   1   9        2.22        2.18      1.26 o
  -4   1   9       57.06       65.65      2.07 o
  -3   1   9        0.01        0.15      0.66 o
  -2   1   9        2.58        1.29      0.99 o
  -1   1   9      175.36      172.06      3.91 o
   0   1   9        0.71        1.41      0.71 o
   1   1   9       53.73       49.24      2.90 o
   2   1   9       17.19       13.73      1.21 o
   3   1   9        0.08       -1.03      1.03 o
   4   1   9       30.31       23.83      1.75 o
   5   1   9        3.38        3.26      1.44 o
   6   1   9       38.87       30.24      2.80 o
   7   1   9       12.81       11.30      3.11 o
   8   1   9       64.72       86.97      7.83 o
   9   1   9        0.27        2.99      4.66 o
  10   1   9       27.38       38.06      6.75 o
 -12   2   9       39.13       34.18      6.75 o
 -11   2   9        7.33       13.83      4.95 o
 -10   2   9        2.68        4.07      3.06 o
  -9   2   9        1.51       -0.19      2.55 o
  -8   2   9       45.98       47.91      3.53 o
  -7   2   9        1.57        1.51      1.71 o
  -6   2   9        4.89        3.70      1.67 o
  -5   2   9       19.85       25.78      2.11 o
  -4   2   9       13.89       16.19      1.44 o
  -3   2   9        8.95       12.20      1.91 o
  -2   2   9        0.70       -1.23      1.48 o
  -1   2   9       35.58       39.93      3.51 o
   0   2   9       80.48       81.48      2.50 o
   1   2   9      341.22      325.67     15.13 o
   2   2   9      297.02      263.46     12.91 o
   3   2   9      146.49      112.52      3.35 o
   4   2   9       71.83       60.49      2.59 o
   5   2   9       32.57       37.93      2.85 o
   6   2   9       12.39       10.77      2.29 o
   7   2   9      135.28      129.72      8.52 o
   8   2   9       64.66       60.92      6.45 o
   9   2   9        1.84       -1.32      4.52 o
  10   2   9        2.18        0.98      5.34 o
 -12   3   9       69.60       70.20      8.17 o
 -11   3   9       11.88       12.30      5.08 o
 -10   3   9       63.70       72.32      5.37 o
  -9   3   9        9.51        6.95      2.97 o
  -8   3   9       10.52       11.99      2.83 o
  -7   3   9       24.97       31.58      3.27 o
  -6   3   9        1.72       -1.78      2.13 o
  -5   3   9       12.31       15.96      1.98 o
  -4   3   9      173.23      178.59      4.77 o
  -3   3   9        1.29        2.44      1.80 o
  -2   3   9       18.47       22.85      2.88 o
  -1   3   9      710.35      647.52     13.79 o
   0   3   9       17.35       12.06      3.54 o
   1   3   9      189.42      153.31      9.34 o
   2   3   9      299.61      274.67     13.52 o
   3   3   9        0.69       -0.89      1.94 o
   4   3   9       20.95       23.38      1.75 o
   5   3   9       20.55       23.26      2.24 o
   6   3   9        0.65        0.15      1.89 o
   7   3   9       26.37       28.46      4.92 o
   8   3   9        3.20        0.74      4.23 o
   9   3   9        0.08       -3.89      4.55 o
 -12   4   9        0.47       -4.52      4.60 o
 -11   4   9       20.00       19.81      5.55 o
 -10   4   9       24.40       20.68      5.20 o
  -9   4   9        4.85        2.24      2.66 o
  -8   4   9       63.39       63.66      4.50 o
  -7   4   9       16.88       16.69      2.76 o
  -6   4   9       10.06        9.12      2.32 o
  -5   4   9       14.94       14.57      1.77 o
  -4   4   9        1.55        0.18      1.79 o
  -3   4   9      372.20      346.26      9.88 o
  -2   4   9        1.10       -0.51      1.53 o
  -1   4   9       22.24       18.02      3.93 o
   0   4   9      113.82      110.04      7.88 o
   1   4   9      177.59      186.64     10.74 o
   2   4   9       15.80       24.71      3.97 o
   3   4   9       55.19       53.96      2.25 o
   4   4   9       12.76       14.75      1.55 o
   5   4   9        7.99        9.61      1.96 o
   6   4   9        4.02        3.60      2.11 o
   7   4   9        1.76        4.95      3.73 o
   8   4   9       14.31       15.79      5.13 o
   9   4   9        8.19        8.07      5.61 o
 -11   5   9        2.67        0.03      3.44 o
 -10   5   9        5.97       -1.47      3.02 o
  -9   5   9        1.87        0.36      2.71 o
  -8   5   9        7.85        2.56      2.62 o
  -7   5   9       17.23       18.90      2.85 o
  -6   5   9       58.22       56.48      4.14 o
  -5   5   9       49.25       44.96      2.55 o
  -4   5   9        0.85        1.78      1.46 o
  -3   5   9       22.25       23.90      2.53 o
  -2   5   9       47.09       41.06      2.59 o
  -1   5   9        0.57        0.77      1.67 o
   0   5   9        5.12        2.88      2.96 o
   1   5   9       65.51       60.12      6.27 o
   2   5   9        0.95        2.88      2.75 o
   3   5   9       14.87       12.47      1.75 o
   4   5   9       30.95       36.93      2.46 o
   5   5   9        6.05        7.08      2.04 o
   6   5   9       29.08       30.92      3.09 o
   7   5   9       34.40       39.04      5.37 o
   8   5   9        1.67        0.29      4.31 o
 -11   6   9        4.66        0.10      3.33 o
 -10   6   9        0.66       -1.18      3.02 o
  -9   6   9       20.71       15.85      3.30 o
  -8   6   9       23.88       21.21      6.98 o
  -7   6   9       17.85       13.88      2.68 o
  -6   6   9        2.32        2.06      2.20 o
  -5   6   9       50.25       48.85      5.59 o
  -4   6   9        4.14        2.07      1.63 o
  -3   6   9        5.60        3.47      1.81 o
  -2   6   9       14.61       18.50      1.96 o
  -1   6   9       22.57       21.35      1.78 o
   1   6   9       14.52       12.72      3.76 o
   2   6   9        1.08        0.37      2.65 o
   3   6   9       22.27       22.81      1.86 o
   4   6   9        8.97       10.07      1.91 o
   5   6   9       44.32       51.35      3.52 o
   6   6   9        0.75        2.47      2.33 o
   7   6   9       23.86       28.49      5.24 o
 -10   7   9        0.12       -1.13      4.64 o
  -9   7   9        2.03        3.41      2.93 o
  -8   7   9        0.64       -2.33      2.45 o
  -7   7   9       22.01       14.10      4.52 o
  -6   7   9        5.18        3.78      3.60 o
  -5   7   9        0.44        3.12      3.02 o
  -4   7   9        0.51       -0.55      2.27 o
  -3   7   9       26.85       21.82      2.46 o
  -2   7   9       24.20       20.85      2.13 o
  -1   7   9        2.84        3.18      1.42 o
   0   7   9        1.15       -1.72      1.72 o
   1   7   9        9.03        7.99      3.49 o
   3   7   9        5.68        8.50      1.86 o
   4   7   9        5.71        8.97      1.66 o
   5   7   9       39.69       47.20      6.12 o
   6   7   9        6.69        6.51      3.65 o
  -9   8   9       17.15       26.80      5.85 o
  -8   8   9        0.16       -1.48      4.02 o
  -7   8   9        6.54        9.28      4.52 o
  -6   8   9        8.19        5.95      3.97 o
  -5   8   9        5.67        3.89      3.31 o
  -4   8   9        3.72        1.69      2.24 o
  -3   8   9        3.64        5.67      2.17 o
  -2   8   9        9.84       10.50      2.09 o
  -1   8   9        0.04        0.79      1.65 o
   0   8   9        5.34        4.96      1.62 o
   1   8   9       48.70       46.13      2.99 o
   2   8   9       64.08       62.19      3.99 o
   3   8   9        1.12        0.99      1.64 o
   4   8   9        2.36        2.77      1.92 o
   5   8   9        1.42       -0.01      2.22 o
  -8   9   9        4.64        1.93      4.50 o
  -7   9   9        0.04       -1.38      3.89 o
  -6   9   9        8.15        6.22      4.18 o
  -5   9   9       21.19       31.08      4.97 o
  -4   9   9        1.20       -0.74      3.25 o
  -3   9   9        0.71        0.61      2.24 o
  -2   9   9       15.32       19.73      2.53 o
  -1   9   9       12.83       21.20      2.95 o
   0   9   9        0.01       -1.66      1.66 o
   1   9   9        0.00       -0.33      1.59 o
   2   9   9        2.62        2.08      1.67 o
   3   9   9        4.06        2.72      1.79 o
  -7  10   9        3.12        0.00      4.66 o
  -6  10   9       13.02       10.55      4.76 o
  -5  10   9       33.88       45.42      5.98 o
  -4  10   9       42.85       36.48      5.13 o
  -3  10   9        7.49        8.73      3.70 o
  -2  10   9       18.19       27.83      4.40 o
  -1  10   9       47.45       53.49      3.45 o
   0  10   9       18.23       18.29      2.35 o
   1  10   9        0.23       -1.27      1.73 o
   2  10   9        0.08       -0.57      1.76 o
  -3  11   9        9.38       15.74      4.60 o
  -2  11   9        5.85        8.73      3.52 o
   1 -19  10        0.98        1.45      4.68 o
   2 -19  10       50.71       64.01      7.91 o
   3 -19  10       50.29       51.53      7.70 o
  -2 -18  10        4.21       12.54      5.71 o
  -1 -18  10        6.63        3.55      3.74 o
   0 -18  10        0.83        7.90      3.79 o
   1 -18  10        1.30       10.08      5.40 o
   2 -18  10       57.19       71.49      2.83 o
   3 -18  10       42.69       49.34      2.53 o
   4 -18  10        2.69        1.28      1.89 o
   5 -18  10       34.49       41.78      4.59 o
   6 -18  10       12.22       15.56      2.77 o
  -4 -17  10        6.53       11.75      8.00 o
  -3 -17  10       11.09        9.08      3.85 o
  -2 -17  10        0.30       -2.13      3.94 o
  -1 -17  10       21.40       23.57      2.14 o
   0 -17  10        0.01        0.47      1.89 o
   1 -17  10       74.61       80.38      6.27 o
   2 -17  10       11.64       14.57      3.56 o
   3 -17  10       53.28       47.42      3.82 o
   4 -17  10       14.56       20.14      2.63 o
   5 -17  10       13.00       11.53      2.36 o
   6 -17  10      112.14      134.95      6.03 o
   7 -17  10       29.53       34.72      2.58 o
  -5 -16  10        1.93       -3.32      3.32 o
  -4 -16  10        1.43        2.97      5.81 o
  -3 -16  10        6.28        6.49      1.36 o
  -2 -16  10       20.23       23.22      1.84 o
  -1 -16  10       11.62       13.73      1.73 o
   0 -16  10        4.46       12.01      2.11 o
   1 -16  10        9.67       14.42      2.17 o
   2 -16  10       30.03       38.07      3.04 o
   3 -16  10        0.46        1.14      2.22 o
   4 -16  10       13.04       10.94      1.85 o
   5 -16  10        0.08       -1.50      1.50 o
   6 -16  10        1.84        0.70      1.62 o
   7 -16  10       23.90       26.48      2.36 o
   8 -16  10        0.50        2.18      1.78 o
  -7 -15  10        4.46        1.96      5.32 o
  -6 -15  10        4.20        2.30      8.15 o
  -5 -15  10       57.10       52.94      2.50 o
  -4 -15  10        3.16        2.74      1.56 o
  -3 -15  10       79.97       80.68      3.07 o
  -2 -15  10       51.32       57.66      5.02 o
  -1 -15  10       47.54       56.50      3.63 o
   0 -15  10       74.82       84.22      3.27 o
   1 -15  10        7.69        9.74      1.75 o
   2 -15  10       39.02       35.66      3.54 o
   3 -15  10       77.30       82.87      3.45 o
   4 -15  10       33.59       26.33      2.02 o
   5 -15  10        0.67       -1.45      1.45 o
   6 -15  10       20.15       23.28      2.14 o
   7 -15  10        1.46        3.80      1.67 o
   8 -15  10        0.36       -0.48      1.97 o
   9 -15  10        0.01       -3.04      3.04 o
  -7 -14  10        2.07       -0.32      1.68 o
  -6 -14  10       32.79       33.40      2.22 o
  -5 -14  10        0.00       -1.94      1.94 o
  -4 -14  10       63.15       60.51      3.78 o
  -3 -14  10        0.15       -0.69      1.75 o
  -2 -14  10       23.33       18.82      1.94 o
  -1 -14  10       47.06       46.98      2.47 o
   0 -14  10        1.44        2.33      1.65 o
   1 -14  10        9.96        8.60      2.14 o
   2 -14  10        1.17        1.02      1.37 o
   3 -14  10       45.29       44.03      2.52 o
   4 -14  10       29.45       26.81      2.12 o
   5 -14  10       77.10       85.23      3.11 o
   6 -14  10       14.58       15.13      1.76 o
   7 -14  10      106.45      108.10      4.45 o
   8 -14  10        3.95        5.10      1.99 o
   9 -14  10        0.43       -1.50      1.50 o
  10 -14  10        0.02       -2.42      2.42 o
  -8 -13  10       24.39       26.27      2.75 o
  -7 -13  10       10.54        8.79      2.46 o
  -6 -13  10        2.05       -0.28      1.91 o
  -5 -13  10       12.70        8.82      3.38 o
  -4 -13  10        5.48        3.93      1.56 o
  -3 -13  10        1.40       -1.33      1.33 o
  -2 -13  10       48.57       45.87      2.34 o
  -1 -13  10       50.79       49.94      2.41 o
   0 -13  10       14.06       17.42      2.28 o
   1 -13  10       58.33       60.64      2.55 o
   2 -13  10       31.23       31.77      1.97 o
   3 -13  10       26.11       21.80      1.86 o
   4 -13  10        4.03        3.98      2.02 o
   5 -13  10        0.42        0.14      1.41 o
   6 -13  10        2.07        3.93      1.29 o
   7 -13  10        0.17        0.21      1.29 o
   8 -13  10        2.76        6.89      1.48 o
   9 -13  10       12.94       11.41      1.94 o
  10 -13  10        5.19        2.66      3.37 o
  -9 -12  10        3.51        1.54      2.13 o
  -8 -12  10       37.31       36.31      3.20 o
  -7 -12  10        5.42        0.84      2.06 o
  -6 -12  10        0.25       -0.25      1.83 o
  -5 -12  10        0.60       -1.42      1.42 o
  -4 -12  10        2.27        1.59      1.97 o
  -3 -12  10       42.24       40.93      2.63 o
  -2 -12  10       13.16       11.11      1.53 o
  -1 -12  10       19.79       21.64      2.24 o
   0 -12  10      226.69      217.50      5.16 o
   1 -12  10      370.74      357.36      5.89 o
   2 -12  10       27.98       23.51      1.45 o
   3 -12  10      494.42      452.08      7.58 o
   4 -12  10      143.91      139.38      3.64 o
   5 -12  10       14.28       12.25      1.34 o
   6 -12  10       28.32       31.81      1.77 o
   7 -12  10       33.54       25.91      1.57 o
   8 -12  10        7.41        7.68      2.26 o
   9 -12  10        0.08       -0.95      2.60 o
  10 -12  10        0.29        2.91      2.99 o
  11 -12  10        0.16       -4.47      4.47 o
 -10 -11  10        1.20        0.74      3.31 o
  -9 -11  10        8.79       11.26      2.69 o
  -8 -11  10       26.01       26.38      2.45 o
  -7 -11  10        3.22        2.44      1.78 o
  -6 -11  10        1.17        1.63      1.77 o
  -5 -11  10        1.87        0.81      1.38 o
  -4 -11  10       11.33        7.23      1.44 o
  -3 -11  10        1.05       -0.16      1.27 o
  -2 -11  10       75.20       78.20      2.60 o
  -1 -11  10      143.11      137.70      3.03 o
   0 -11  10       44.11       47.81      1.87 o
   1 -11  10        4.42        3.09      0.96 o
   2 -11  10        6.34        0.56      0.89 o
   3 -11  10      148.45      139.79      3.17 o
   4 -11  10       31.85       18.37      1.38 o
   5 -11  10      263.64      256.38      4.84 o
   6 -11  10       18.50       12.52      1.10 o
   7 -11  10       98.91       94.52      4.56 o
   8 -11  10       12.19        9.72      2.45 o
   9 -11  10        2.40        1.00      2.16 o
  10 -11  10       20.74       30.67      5.36 o
  11 -11  10       16.44       16.89      3.66 o
 -10 -10  10        8.13        9.60      2.13 o
  -9 -10  10       32.82       34.14      2.72 o
  -8 -10  10        1.91        0.81      1.76 o
  -7 -10  10       36.86       38.79      2.67 o
  -6 -10  10      208.10      209.85      4.98 o
  -5 -10  10       12.94       12.23      1.57 o
  -4 -10  10      203.45      210.54      4.79 o
  -3 -10  10       97.93       89.73      2.61 o
  -2 -10  10        1.35        0.96      0.92 o
  -1 -10  10      208.73      191.45      3.60 o
   0 -10  10      141.61      130.06      2.80 o
   1 -10  10        0.87        0.58      0.85 o
   2 -10  10      200.02      183.36      3.41 o
   3 -10  10      206.69      191.20      4.03 o
   4 -10  10       10.99        6.20      0.90 o
   5 -10  10      108.28      104.90      3.99 o
   6 -10  10        0.03       -0.10      1.66 o
   7 -10  10       31.89       30.74      2.60 o
   8 -10  10        0.95        1.64      1.80 o
   9 -10  10        7.20       11.65      2.47 o
  10 -10  10        2.77       -1.32      2.69 o
  11 -10  10        2.56        0.13      4.05 o
 -11  -9  10        0.01        0.44      1.92 o
 -10  -9  10        0.10        0.74      3.54 o
  -9  -9  10        8.82        8.89      2.01 o
  -8  -9  10       16.24       16.96      2.33 o
  -7  -9  10        1.74       -0.91      1.39 o
  -6  -9  10       11.06       10.63      1.52 o
  -5  -9  10        3.82        1.24      1.02 o
  -4  -9  10       33.08       27.25      1.80 o
  -3  -9  10        1.21       -0.48      0.83 o
  -2  -9  10       53.99       45.09      1.60 o
  -1  -9  10       30.35       31.71      2.81 o
   0  -9  10       20.85       22.82      1.24 o
   1  -9  10      547.96      540.66      7.75 o
   2  -9  10       17.75       17.84      0.88 o
   3  -9  10        6.89        7.58      1.62 o
   4  -9  10       15.22       13.29      2.61 o
   5  -9  10      107.13       91.60      3.68 o
   6  -9  10      224.38      212.93      5.85 o
   7  -9  10        9.03       10.92      2.00 o
   8  -9  10        0.00       -1.53      1.53 o
   9  -9  10       41.40       46.16      3.25 o
  10  -9  10        0.16       -2.14      3.54 o
  11  -9  10        0.56       -0.34      4.13 o
 -11  -8  10       21.30       25.11      2.53 o
 -10  -8  10       26.56       30.19      2.58 o
  -9  -8  10       16.76       16.89      2.63 o
  -8  -8  10        3.08        2.61      1.66 o
  -7  -8  10        0.70        1.52      1.33 o
  -6  -8  10        7.38        6.18      1.17 o
  -5  -8  10        8.18        7.83      1.07 o
  -4  -8  10        9.03        8.53      1.02 o
  -3  -8  10       34.92       33.91      1.39 o
  -2  -8  10       51.98       42.30      1.45 o
  -1  -8  10      644.71      591.81      9.26 o
   0  -8  10       33.72       27.39      1.82 o
   1  -8  10      259.31      254.82      5.32 o
   2  -8  10       39.04       37.08      2.36 o
   3  -8  10       70.79       68.53      3.41 o
   4  -8  10       50.57       40.65      2.83 o
   5  -8  10      107.38       90.75      3.55 o
   6  -8  10      119.19      128.76      4.33 o
   7  -8  10        0.02       -0.26      1.56 o
   8  -8  10        0.71       -1.35      2.53 o
   9  -8  10        0.29        0.09      1.85 o
  10  -8  10       50.61       56.69      6.92 o
  11  -8  10       49.97       61.82      6.51 o
 -11  -7  10       14.25       17.96      2.28 o
 -10  -7  10        0.82       -1.23      2.23 o
  -9  -7  10        4.82        3.17      2.06 o
  -8  -7  10       53.84       50.89      2.74 o
  -7  -7  10       70.58       73.75      2.59 o
  -6  -7  10       97.94       87.28      2.52 o
  -5  -7  10      147.73      145.49      2.95 o
  -4  -7  10       54.99       53.55      1.63 o
  -3  -7  10       89.68       92.15      2.00 o
  -2  -7  10       40.13       32.30      1.64 o
  -1  -7  10       49.34       44.06      1.81 o
   0  -7  10      112.95      107.33      2.84 o
   1  -7  10      206.69      223.65      4.35 o
   2  -7  10      434.34      410.83      7.18 o
   3  -7  10       37.38       28.64      2.06 o
   4  -7  10      871.00      827.67     15.71 o
   5  -7  10       92.90       92.46      3.50 o
   6  -7  10      218.71      204.85      7.18 o
   7  -7  10        4.52        2.60      1.65 o
   8  -7  10       43.88       46.29      2.90 o
   9  -7  10       12.86        9.64      2.34 o
  10  -7  10        6.55       11.06      3.29 o
  11  -7  10        6.59        0.88      3.19 o
  12  -7  10        0.47        7.38      4.15 o
 -12  -6  10        5.92        9.35      2.72 o
 -11  -6  10        0.01        3.71      2.26 o
 -10  -6  10       14.86       12.54      2.30 o
  -9  -6  10        0.83       -1.57      1.57 o
  -8  -6  10        0.51       -1.08      1.08 o
  -7  -6  10      214.76      223.02      4.40 o
  -6  -6  10      143.22      139.55      3.06 o
  -5  -6  10      440.29      436.26      7.00 o
  -4  -6  10        0.18       -0.20      0.74 o
  -3  -6  10        2.46        0.01      0.77 o
  -2  -6  10        2.24        1.20      0.85 o
  -1  -6  10        0.26       -0.89      0.89 o
   0  -6  10        0.11       -0.85      0.85 o
   1  -6  10      162.61      172.78      3.59 o
   2  -6  10        0.10       -0.92      0.92 o
   3  -6  10      213.15      196.84      4.45 o
   4  -6  10      545.23      516.54      9.24 o
   5  -6  10       35.11       32.42      2.20 o
   6  -6  10       13.06       11.23      1.81 o
   7  -6  10       16.05       19.00      2.02 o
   8  -6  10      111.99      112.37      4.77 o
   9  -6  10       17.18       10.28      3.39 o
  10  -6  10        8.39        6.56      2.98 o
  11  -6  10        0.95       -0.56      2.96 o
 -12  -5  10        0.24        2.66      2.37 o
 -11  -5  10       52.01       54.59      4.25 o
 -10  -5  10        6.73        5.59      1.92 o
  -9  -5  10        1.18       -0.92      1.05 o
  -8  -5  10       51.08       52.80      1.89 o
  -7  -5  10       45.93       52.61      2.22 o
  -6  -5  10       19.94       18.37      1.97 o
  -5  -5  10      132.41      131.95      5.65 o
  -4  -5  10       13.52       11.87      1.86 o
  -3  -5  10       11.62       11.16      1.15 o
  -2  -5  10       50.37       48.48      2.00 o
  -1  -5  10      886.69      929.79     13.68 o
   0  -5  10      549.81      583.87      9.00 o
   1  -5  10       10.63        8.39      1.06 o
   2  -5  10      253.78      241.54      4.45 o
   3  -5  10      360.26      365.55      6.79 o
   4  -5  10      793.02      723.76     12.18 o
   5  -5  10      531.01      517.96      9.24 o
   6  -5  10       70.02       67.56      2.94 o
   7  -5  10       31.81       25.32      2.44 o
   8  -5  10      151.56      147.11      5.37 o
   9  -5  10        2.75        1.78      2.43 o
  10  -5  10        2.60        1.90      2.82 o
  11  -5  10        9.33       10.47      3.30 o
 -12  -4  10        1.03       -0.41      1.86 o
 -11  -4  10        3.33        4.23      1.44 o
 -10  -4  10        0.07       -2.77      2.77 o
  -9  -4  10        4.35        1.21      2.01 o
  -8  -4  10       25.22       20.41      2.47 o
  -7  -4  10        0.13        1.73      1.59 o
  -6  -4  10       11.28       12.77      1.88 o
  -5  -4  10      166.32      161.17      4.60 o
  -4  -4  10       80.90       92.66      2.93 o
  -3  -4  10      326.05      335.80      5.79 o
  -2  -4  10      226.89      240.64      4.42 o
  -1  -4  10       60.60       59.76      1.92 o
   0  -4  10        0.73        0.98      1.06 o
   1  -4  10      110.49      100.82      2.39 o
   2  -4  10      126.35      119.98      2.70 o
   3  -4  10      287.88      258.90      5.09 o
   4  -4  10      131.66      139.65      3.43 o
   5  -4  10       24.40       18.76      1.55 o
   6  -4  10        4.89        1.91      1.43 o
   7  -4  10       11.87       17.97      2.12 o
   8  -4  10      149.39      152.95      5.33 o
   9  -4  10        2.48        0.84      5.05 o
  10  -4  10        0.98       -1.52      2.56 o
  11  -4  10        1.12        0.75      3.09 o
 -12  -3  10       12.63       15.28      3.98 o
 -11  -3  10        4.10       -1.35      3.07 o
 -10  -3  10       31.94       32.65      5.77 o
  -9  -3  10       19.05       13.12      2.22 o
  -8  -3  10      119.60      124.22      4.37 o
  -7  -3  10       40.53       37.97      2.52 o
  -6  -3  10      252.49      243.55      9.95 o
  -5  -3  10       25.62       26.46      2.00 o
  -4  -3  10       17.03       14.60      1.29 o
  -3  -3  10       16.94       21.01      1.41 o
  -2  -3  10      368.60      376.66      7.70 o
  -1  -3  10        4.70        4.50      0.86 o
   0  -3  10       17.84       18.81      1.06 o
   1  -3  10       68.16       73.39      2.15 o
   2  -3  10      370.52      346.92      6.21 o
   3  -3  10      110.36      102.83      2.78 o
   4  -3  10      114.71      119.02      3.02 o
   5  -3  10        3.83        4.26      1.24 o
   6  -3  10        8.72        5.13      1.36 o
   7  -3  10        5.60        5.07      1.75 o
   8  -3  10       31.16       30.93      3.12 o
   9  -3  10       60.22       70.68      4.57 o
  10  -3  10        0.01       -2.56      2.62 o
  11  -3  10        8.47       11.45      3.15 o
 -12  -2  10        4.99        9.35      3.63 o
 -11  -2  10       48.71       52.36      4.90 o
 -10  -2  10        4.95        4.71      2.60 o
  -9  -2  10      123.95      141.14      5.04 o
  -8  -2  10       35.85       30.68      2.42 o
  -7  -2  10       15.31       13.76      2.05 o
  -6  -2  10      252.25      250.89      6.20 o
  -5  -2  10       23.00       17.65      1.69 o
  -4  -2  10        0.28        0.31      1.22 o
  -3  -2  10        8.86       11.63      1.12 o
  -2  -2  10      141.34      148.79      2.97 o
  -1  -2  10      441.79      452.54      7.73 o
   0  -2  10      809.49      822.60     11.80 o
   1  -2  10        6.60        8.53      0.75 o
   2  -2  10      100.54      102.76      3.56 o
   3  -2  10        3.05        1.46      0.81 o
   4  -2  10       10.56       10.51      0.91 o
   5  -2  10       55.20       55.38      2.19 o
   6  -2  10        2.03       -0.71      1.14 o
   7  -2  10       17.51       21.13      2.10 o
   8  -2  10        4.67        5.13      2.07 o
   9  -2  10        1.54        0.77      3.28 o
  10  -2  10        7.44        0.17      3.16 o
  11  -2  10        2.12        8.78      5.90 o
 -12  -1  10       23.54       30.43      4.60 o
 -11  -1  10        1.25       -3.43      7.64 o
 -10  -1  10        5.45        5.43      2.37 o
  -9  -1  10        0.32        0.98      1.83 o
  -8  -1  10      113.71      111.29      4.14 o
  -7  -1  10        3.45        4.82      1.69 o
  -6  -1  10        0.03        0.44      1.58 o
  -5  -1  10       68.36       63.55      2.52 o
  -4  -1  10       64.88       56.01      2.19 o
  -3  -1  10       62.01       60.95      1.86 o
  -2  -1  10       31.13       30.88      1.27 o
  -1  -1  10      142.77      143.66      3.02 o
   0  -1  10      198.38      193.89      4.38 o
   1  -1  10        1.06        0.12      0.94 o
   2  -1  10        2.40        2.54      1.28 o
   3  -1  10        3.84        1.49      1.38 o
   4  -1  10       34.31       44.33      2.51 o
   5  -1  10        0.17       -0.97      1.42 o
   6  -1  10        1.63       -0.99      1.57 o
   7  -1  10        7.32        4.63      3.91 o
   8  -1  10       21.23       19.44      4.97 o
   9  -1  10       25.38       27.93      6.24 o
  10  -1  10        0.45       -4.42      4.97 o
 -12   0  10        3.89        4.97      5.08 o
 -11   0  10       11.39       12.22      3.57 o
 -10   0  10       33.70       44.52      3.16 o
  -9   0  10       54.48       51.29      3.09 o
  -8   0  10       28.50       28.71      2.40 o
  -7   0  10       52.74       59.70      2.96 o
  -6   0  10      814.80      819.28     18.14 o
  -5   0  10        7.19        6.37      1.35 o
  -4   0  10        7.65        6.63      1.33 o
  -3   0  10      116.39      109.04      2.40 o
  -2   0  10      115.69      110.57      3.18 o
  -1   0  10      253.01      247.51      5.29 o
   0   0  10      171.71      171.20      4.66 o
   1   0  10        3.31        3.37      1.14 o
   2   0  10       77.26       71.71      2.75 o
   3   0  10       79.82       62.95      2.69 o
   4   0  10        0.02       -1.21      1.29 o
   5   0  10      272.23      240.38      6.47 o
   6   0  10       25.53       22.25      2.23 o
   7   0  10        4.39       -3.28      3.39 o
   8   0  10        5.83        5.82      4.36 o
   9   0  10        0.45        3.73      5.08 o
  10   0  10        1.31        1.38      5.26 o
 -12   1  10        0.90        2.12      5.21 o
 -11   1  10        1.96        3.65      4.71 o
 -10   1  10        5.21        2.72      2.44 o
  -9   1  10        6.21        5.87      2.36 o
  -8   1  10        0.03       -1.94      1.94 o
  -7   1  10        4.15        1.71      1.98 o
  -6   1  10       22.73       18.98      2.42 o
  -5   1  10       77.40       75.28      3.08 o
  -4   1  10      397.17      390.11      8.03 o
  -3   1  10        8.47       10.81      0.89 o
  -2   1  10      206.05      205.04      5.59 o
  -1   1  10      610.20      585.01     16.10 o
   0   1  10      256.69      233.10      5.76 o
   1   1  10       35.39       25.77      1.72 o
   2   1  10       28.05       36.22      1.96 o
   3   1  10      109.01       86.90      3.06 o
   4   1  10        0.16       -0.64      1.21 o
   5   1  10       16.76       12.82      1.76 o
   6   1  10       49.83       55.99      3.68 o
   7   1  10       43.19       45.18      5.50 o
   8   1  10       34.02       38.62      5.79 o
   9   1  10        0.03       -3.99      3.99 o
  10   1  10        0.06       -5.13      5.13 o
 -12   2  10       49.37       57.19      7.83 o
 -11   2  10        5.19        6.82      5.11 o
 -10   2  10       36.46       40.26      8.58 o
  -9   2  10        0.78       -2.53      2.53 o
  -8   2  10        0.00       -2.44      2.44 o
  -7   2  10      106.62       97.47      5.28 o
  -6   2  10      321.25      327.18     10.02 o
  -5   2  10       27.35       27.06      2.94 o
  -4   2  10      579.57      580.19     12.36 o
  -3   2  10       14.31       24.84      2.17 o
  -2   2  10       46.93       47.02      2.55 o
  -1   2  10      116.65      124.22      3.77 o
   0   2  10      182.65      166.28      4.35 o
   1   2  10       73.73       70.94      6.30 o
   2   2  10       40.17       26.58      4.29 o
   3   2  10       49.22       42.97      2.08 o
   4   2  10        0.08        2.33      1.26 o
   5   2  10        3.92        3.43      1.69 o
   6   2  10       34.01       31.29      2.89 o
   7   2  10       33.34       26.93      4.97 o
   8   2  10        4.66        7.25      4.44 o
   9   2  10        4.01        0.58      4.71 o
 -11   3  10        4.45        9.55      5.21 o
 -10   3  10        3.42        5.81      3.27 o
  -9   3  10        0.01       -1.32      3.81 o
  -8   3  10        3.32        1.76      2.54 o
  -7   3  10       58.95       58.87      5.22 o
  -6   3  10       32.54       31.25      2.91 o
  -5   3  10        4.33        1.79      1.57 o
  -4   3  10        2.21       -1.84      1.84 o
  -3   3  10      143.00      149.00      5.42 o
  -2   3  10      109.99      105.47      6.53 o
  -1   3  10      146.54      132.58      3.88 o
   0   3  10        0.28       -0.21      2.88 o
   1   3  10       46.89       43.59      5.16 o
   2   3  10      177.57      165.88      9.95 o
   3   3  10       36.74       28.93      1.70 o
   4   3  10       21.59       20.64      1.83 o
   5   3  10        4.39        8.99      1.85 o
   6   3  10       13.61       21.92      2.71 o
   7   3  10       57.73       57.51      6.16 o
   8   3  10        2.71        4.31      4.47 o
 -11   4  10       15.12       20.29      4.08 o
 -10   4  10        5.12        4.23      3.28 o
  -9   4  10        0.79        4.60      4.15 o
  -8   4  10        1.39        1.21      2.61 o
  -7   4  10       12.47       10.99      2.70 o
  -6   4  10      108.18      111.32      4.90 o
  -5   4  10      102.51      108.34      5.26 o
  -4   4  10        1.07       -1.44      1.83 o
  -3   4  10      103.91      110.04      4.48 o
  -2   4  10        9.10        7.85      1.60 o
  -1   4  10       22.40       18.38      1.42 o
   0   4  10        0.05       -0.45      2.83 o
   1   4  10       63.52       54.12      5.71 o
   2   4  10       41.90       38.75      5.03 o
   3   4  10        0.08       -1.77      2.70 o
   4   4  10       21.19       19.01      1.95 o
   5   4  10        2.88        3.64      1.86 o
   6   4  10       64.29       80.13     11.18 o
   7   4  10       54.04       71.63      6.67 o
   8   4  10       45.41       67.79      7.25 o
 -11   5  10       10.24       10.62      3.72 o
 -10   5  10        0.12       -2.85      2.85 o
  -9   5  10       19.72       16.91      4.40 o
  -8   5  10       14.24       16.44      3.09 o
  -7   5  10        0.50       -2.25      2.25 o
  -6   5  10       31.03       33.91      4.63 o
  -5   5  10       54.60       51.64      3.84 o
  -4   5  10        7.11        3.13      3.12 o
  -3   5  10       21.42       20.20      2.75 o
  -2   5  10        4.61        5.77      1.57 o
  -1   5  10       34.21       39.92      2.01 o
   0   5  10        1.36        2.01      2.94 o
   1   5  10      100.88      101.71      7.96 o
   2   5  10        9.24        6.96      3.36 o
   4   5  10       58.02       60.44      3.09 o
   5   5  10       31.50       38.09      2.84 o
   6   5  10       20.03       17.45      2.65 o
   7   5  10        3.39        5.85      4.21 o
 -10   6  10        0.22       -2.84      2.86 o
  -9   6  10        3.12        2.93      2.89 o
  -8   6  10        0.71       -0.09      2.43 o
  -7   6  10        9.17       10.98      4.18 o
  -6   6  10        0.99        4.02      3.28 o
  -5   6  10        2.40        2.54      2.96 o
  -4   6  10       21.88       24.06      4.07 o
  -3   6  10        1.99        3.66      1.83 o
  -2   6  10        7.11        5.01      1.58 o
  -1   6  10        0.08       -0.45      1.11 o
   0   6  10        6.28       12.78      3.81 o
   1   6  10        4.99        4.63      3.33 o
   2   6  10       15.23       13.99      3.89 o
   4   6  10       18.25       22.46      2.11 o
   5   6  10       11.47       15.12      2.29 o
   6   6  10       49.39       57.15      4.43 o
  -9   7  10       12.53       17.78      5.55 o
  -8   7  10        1.42        2.54      4.39 o
  -7   7  10       25.17       31.69      5.50 o
  -6   7  10       10.63       14.60      4.26 o
  -5   7  10       34.53       42.85      4.92 o
  -4   7  10        0.53        1.58      2.04 o
  -3   7  10       38.62       51.58      2.81 o
  -2   7  10       15.84       18.03      1.72 o
  -1   7  10        0.76       -1.08      1.35 o
   0   7  10        0.13       -2.12      3.31 o
   1   7  10        0.53        1.67      3.36 o
   4   7  10       36.74       42.08      3.81 o
   5   7  10       23.94       30.25      2.78 o
  -8   8  10        1.53       -0.16      4.23 o
  -7   8  10       12.34        7.59      4.63 o
  -6   8  10        0.78       -0.40      3.70 o
  -5   8  10        6.59        4.97      3.68 o
  -4   8  10       14.36       17.46      3.78 o
  -3   8  10       13.26       17.66      2.05 o
  -2   8  10        2.77        3.08      1.88 o
  -1   8  10       47.97       42.95      2.79 o
   0   8  10      112.15      133.45     10.37 o
   4   8  10       44.42       56.79      4.36 o
  -7   9  10        0.18       -0.77      4.34 o
  -6   9  10       20.22       28.94      5.29 o
  -5   9  10       38.83       39.28      5.45 o
  -4   9  10       28.83       35.37      4.97 o
  -3   9  10       27.77       31.95      3.06 o
  -2   9  10        3.62        2.47      5.48 o
  -1   9  10        7.15        6.71      1.92 o
  -4  10  10        9.95        6.40      3.91 o
  -3  10  10        1.03        0.98      3.04 o
  -2  10  10        0.10       -0.04      1.99 o
  -1  10  10        0.00       -1.80      2.51 o
  -2 -18  11       12.40       14.05      6.00 o
  -1 -18  11        4.27        8.40      3.85 o
   0 -18  11       17.69       14.75      3.07 o
   1 -18  11       39.90       37.71      5.28 o
   2 -18  11       17.42       21.90      6.30 o
   3 -18  11       15.42       19.69      2.98 o
   4 -18  11        4.93        6.21      2.35 o
   5 -18  11        6.20        9.16      2.01 o
   6 -18  11       30.53       34.47      6.77 o
  -4 -17  11        3.21       14.26      5.82 o
  -3 -17  11       13.74       15.56      2.05 o
  -2 -17  11       11.01       12.38      1.78 o
  -1 -17  11       32.97       33.73      3.00 o
   0 -17  11        0.90       -1.97      1.97 o
   1 -17  11        7.88        9.93      2.39 o
   2 -17  11        0.31       -0.52      1.76 o
   3 -17  11        1.16        1.56      1.83 o
   4 -17  11        3.92        3.96      1.81 o
   5 -17  11        3.52        4.51      1.79 o
   6 -17  11        0.05       -1.59      1.59 o
   7 -17  11       49.73       52.29      2.99 o
  -5 -16  11        8.09        7.26      1.91 o
  -4 -16  11        4.25        6.94      1.71 o
  -3 -16  11        0.42       -2.09      2.40 o
  -2 -16  11       27.58       28.24      3.34 o
  -1 -16  11        3.39        9.92      2.15 o
   0 -16  11       20.96       22.49      2.09 o
   1 -16  11       21.02       18.65      2.00 o
   2 -16  11        2.41       -1.59      1.70 o
   3 -16  11       20.64       22.82      2.41 o
   4 -16  11        0.13       -1.55      1.55 o
   5 -16  11       17.34       15.14      2.06 o
   6 -16  11       31.07       27.35      2.34 o
   7 -16  11        3.49        8.22      2.87 o
   8 -16  11       21.72       25.32      2.81 o
  -6 -15  11        0.00       -1.26      1.53 o
  -5 -15  11        5.04        3.47      2.10 o
  -4 -15  11       19.37       22.38      2.78 o
  -3 -15  11       10.08       12.57      2.27 o
  -2 -15  11       47.74       48.20      2.63 o
  -1 -15  11       45.66       44.74      2.99 o
   0 -15  11      149.97      176.87      4.74 o
   1 -15  11        0.52        0.43      1.52 o
   2 -15  11       85.41       86.20      3.21 o
   3 -15  11        2.46        0.78      1.55 o
   4 -15  11       26.06       22.68      2.25 o
   5 -15  11       57.40       62.12      3.02 o
   6 -15  11       11.34       12.36      4.14 o
   7 -15  11      135.73      152.00      5.68 o
   8 -15  11      250.97      295.07      8.26 o
   9 -15  11       24.26       25.74      1.89 o
  -7 -14  11        1.79       -2.55      4.06 o
  -6 -14  11        0.98       -0.05      2.07 o
  -5 -14  11        0.22       -0.14      1.96 o
  -4 -14  11       21.18       17.07      2.00 o
  -3 -14  11       22.95       19.54      2.02 o
  -2 -14  11       42.03       35.12      2.32 o
  -1 -14  11       99.24      104.15      3.56 o
   0 -14  11        0.09        1.07      1.42 o
   1 -14  11       18.17       18.97      1.82 o
   2 -14  11        4.79        4.16      1.45 o
   3 -14  11        0.02        0.52      1.36 o
   4 -14  11        6.48        3.56      1.73 o
   5 -14  11        2.11       -0.38      1.54 o
   6 -14  11        4.76        4.87      1.77 o
   7 -14  11        0.12        1.63      1.35 o
   8 -14  11       17.12       19.72      1.62 o
   9 -14  11      147.87      172.42      8.59 o
  -8 -13  11        6.99        3.66      3.26 o
  -7 -13  11        0.66       -1.74      1.74 o
  -6 -13  11       42.15       42.12      2.78 o
  -5 -13  11       95.46       98.86      3.89 o
  -4 -13  11      155.82      159.80      4.44 o
  -3 -13  11       18.47       13.25      1.79 o
  -2 -13  11      111.26      107.39      3.71 o
  -1 -13  11        3.85        3.43      1.40 o
   0 -13  11        0.75        1.56      1.28 o
   1 -13  11        2.13        2.59      1.49 o
   2 -13  11        3.95        2.38      1.11 o
   3 -13  11       17.50       22.31      1.78 o
   4 -13  11       12.28       11.21      1.51 o
   5 -13  11       52.61       48.47      2.15 o
   6 -13  11       39.77       36.93      1.88 o
   7 -13  11       55.44       57.08      2.75 o
   8 -13  11       20.31       28.00      3.82 o
   9 -13  11       34.82       35.27      4.39 o
  10 -13  11        5.16        5.64      3.48 o
  -9 -12  11        2.22       -0.71      1.83 o
  -8 -12  11       21.39       23.47      3.00 o
  -7 -12  11        2.43        2.49      1.99 o
  -6 -12  11        1.03       -1.75      2.06 o
  -5 -12  11       33.85       35.82      2.33 o
  -4 -12  11        0.23       -0.75      1.41 o
  -3 -12  11        2.82        3.72      1.39 o
  -2 -12  11        6.74        4.58      1.37 o
  -1 -12  11        0.36       -0.80      1.00 o
   0 -12  11        4.58        6.83      2.92 o
   1 -12  11        9.68        8.85      1.18 o
   2 -12  11      123.58      119.31      3.08 o
   3 -12  11        2.19        2.65      1.13 o
   4 -12  11       30.39       27.16      1.68 o
   5 -12  11        3.78        2.96      1.35 o
   6 -12  11        3.08        4.92      2.22 o
   7 -12  11       10.71       10.24      2.40 o
   8 -12  11        4.67        3.07      2.73 o
   9 -12  11        2.22        0.86      2.92 o
  10 -12  11        9.24        7.85      3.23 o
  -9 -11  11        2.40       -0.01      1.86 o
  -8 -11  11       25.76       26.10      2.75 o
  -7 -11  11       28.02       24.89      2.33 o
  -6 -11  11       56.38       56.06      2.71 o
  -5 -11  11       41.91       44.11      2.33 o
  -4 -11  11        0.28       -0.81      1.24 o
  -3 -11  11       41.24       38.84      1.87 o
  -2 -11  11        3.67        2.03      1.02 o
  -1 -11  11       40.38       48.37      1.85 o
   0 -11  11        5.13        6.19      1.03 o
   1 -11  11       58.72       55.60      1.97 o
   2 -11  11       26.96       23.65      1.33 o
   3 -11  11        0.19       -0.90      0.90 o
   4 -11  11        8.18        6.49      1.23 o
   5 -11  11        2.83        3.21      1.82 o
   6 -11  11       19.26        8.66      2.10 o
   7 -11  11        2.44        2.47      1.90 o
   8 -11  11        8.14        9.55      2.41 o
   9 -11  11        2.50        0.83      3.84 o
  10 -11  11       78.43      102.66      8.46 o
 -10 -10  11        1.14       -0.51      1.92 o
  -9 -10  11        1.15       -0.48      1.82 o
  -8 -10  11        3.12        5.61      1.93 o
  -7 -10  11        0.15       -1.61      1.61 o
  -6 -10  11       21.95       17.84      1.85 o
  -5 -10  11        1.64        0.42      1.29 o
  -4 -10  11      103.18       99.10      2.73 o
  -3 -10  11        1.05        0.16      0.94 o
  -2 -10  11      337.79      332.28      5.42 o
  -1 -10  11       41.85       51.53      2.26 o
   0 -10  11        2.10       -0.64      0.84 o
   1 -10  11      335.37      324.26      5.55 o
   2 -10  11        4.51        6.58      1.82 o
   3 -10  11      142.40      127.55      4.81 o
   4 -10  11       46.12       43.34      3.19 o
   5 -10  11       79.31       78.16      3.60 o
   6 -10  11       14.74       14.90      2.16 o
   7 -10  11      137.34      145.92      5.07 o
   8 -10  11        8.32        4.47      2.05 o
   9 -10  11       36.72       48.94      3.58 o
  10 -10  11        5.40        3.89      4.02 o
  11 -10  11        2.46        3.17      4.23 o
 -10  -9  11        1.25       -1.43      1.80 o
  -9  -9  11        9.99        7.19      2.03 o
  -8  -9  11        1.44       -1.06      3.06 o
  -7  -9  11        7.68        5.56      3.27 o
  -6  -9  11        3.71        3.58      1.25 o
  -5  -9  11       87.06       79.99      2.49 o
  -4  -9  11       11.83       13.81      1.25 o
  -3  -9  11        4.27        3.61      0.98 o
  -2  -9  11       52.12       47.90      1.67 o
  -1  -9  11      399.50      354.55      5.89 o
   0  -9  11      157.28      134.10      4.38 o
   1  -9  11       15.24       17.92      2.06 o
   2  -9  11        9.78        6.98      1.75 o
   3  -9  11      299.67      288.75      6.98 o
   4  -9  11        6.71        3.46      2.03 o
   5  -9  11        0.26       -0.58      1.61 o
   6  -9  11        0.17        0.22      1.62 o
   7  -9  11        2.85        1.44      1.83 o
   8  -9  11       12.14       17.31      2.34 o
   9  -9  11        4.02        1.76      3.33 o
  10  -9  11        7.31        7.01      4.39 o
  11  -9  11        0.00        0.58      3.94 o
 -11  -8  11        0.02        1.87      2.74 o
 -10  -8  11        1.04        1.09      2.08 o
  -9  -8  11       10.34       10.97      2.37 o
  -8  -8  11       49.48       47.10      3.25 o
  -7  -8  11      186.82      171.89      4.12 o
  -6  -8  11       50.85       55.11      2.06 o
  -5  -8  11       21.98       15.80      1.23 o
  -4  -8  11       20.03       18.81      1.22 o
  -3  -8  11      156.09      161.93      3.76 o
  -2  -8  11        4.55        2.48      2.07 o
  -1  -8  11      415.06      460.96     20.36 o
   0  -8  11      124.14      118.45      4.44 o
   1  -8  11      849.55      844.24     16.00 o
   2  -8  11      367.89      363.00      8.71 o
   3  -8  11       32.12       27.35      2.55 o
   4  -8  11       81.60       78.55      5.07 o
   5  -8  11        0.15       -1.50      1.50 o
   6  -8  11      138.62      142.16      4.58 o
   7  -8  11      193.15      202.14      5.73 o
   8  -8  11        4.17        5.60      2.33 o
   9  -8  11       47.59       54.51      3.77 o
  10  -8  11        9.36       11.66      7.16 o
  11  -8  11        1.56       -0.42      3.52 o
 -11  -7  11        0.11       -0.60      2.04 o
 -10  -7  11       24.95       29.23      3.21 o
  -9  -7  11       16.72       15.09      1.87 o
  -8  -7  11       14.40        7.76      1.38 o
  -7  -7  11        1.31        1.78      1.06 o
  -6  -7  11       36.79       26.02      1.37 o
  -5  -7  11       14.04       13.90      1.99 o
  -4  -7  11       48.67       47.84      2.73 o
  -3  -7  11        8.66       10.02      1.77 o
  -2  -7  11        3.96        3.60      1.57 o
  -1  -7  11        3.89       -1.38      1.38 o
   0  -7  11       18.34       24.35      1.82 o
   1  -7  11      271.33      258.99      5.54 o
   2  -7  11      406.92      432.18      8.11 o
   3  -7  11        9.76        5.90      1.64 o
   4  -7  11        6.71        1.53      1.86 o
   5  -7  11        5.48        3.08      1.60 o
   6  -7  11      269.41      270.35      6.64 o
   7  -7  11        9.44        8.91      2.20 o
   8  -7  11        1.52       -0.29      2.06 o
   9  -7  11       15.81       14.07      2.61 o
  10  -7  11        4.50        5.97      5.32 o
  11  -7  11       11.59        9.13      3.51 o
 -11  -6  11       24.83       31.51      2.63 o
 -10  -6  11       25.92       28.15      2.17 o
  -9  -6  11       16.28       10.87      1.33 o
  -8  -6  11        2.16        3.11      1.36 o
  -7  -6  11       79.31       70.76      3.53 o
  -6  -6  11        6.02        8.56      1.87 o
  -5  -6  11       98.62       96.08      3.73 o
  -4  -6  11       23.01       21.85      2.05 o
  -3  -6  11      226.81      228.25      5.72 o
  -2  -6  11       92.95       77.42      2.82 o
  -1  -6  11      240.99      240.29      6.10 o
   0  -6  11        0.63       -0.95      0.95 o
   1  -6  11      476.36      505.38      8.16 o
   2  -6  11       47.74       42.49      2.10 o
   3  -6  11      109.68       94.56      3.50 o
   4  -6  11      141.18      130.31      3.63 o
   5  -6  11      411.59      432.10     10.48 o
   6  -6  11       47.89       42.54      2.88 o
   7  -6  11        0.14       -2.22      2.22 o
   8  -6  11       25.88       26.42      3.88 o
   9  -6  11        6.40        3.25      2.66 o
  10  -6  11        1.22        1.75      4.64 o
  11  -6  11        0.00       -1.15      2.98 o
 -11  -5  11        0.00       -3.07      3.07 o
 -10  -5  11        6.01        5.49      3.30 o
  -9  -5  11        0.10       -2.09      2.09 o
  -8  -5  11        5.77        1.38      1.76 o
  -7  -5  11        7.62        8.46      1.94 o
  -6  -5  11       63.32       63.03      3.19 o
  -5  -5  11       52.02       55.10      3.93 o
  -4  -5  11      135.08      125.46      4.02 o
  -3  -5  11       59.68       58.56      2.54 o
  -2  -5  11       23.65       22.23      1.69 o
  -1  -5  11       42.96       47.43      1.87 o
   0  -5  11       21.45       16.75      1.28 o
   1  -5  11       67.59       71.98      4.03 o
   2  -5  11      168.83      161.19      3.82 o
   3  -5  11       22.18       22.84      1.85 o
   4  -5  11       83.09       79.96      2.74 o
   5  -5  11      571.77      561.22     11.23 o
   6  -5  11       66.00       64.38      3.36 o
   7  -5  11       15.60       19.14      2.40 o
   8  -5  11       42.54       40.46      3.28 o
   9  -5  11       42.90       53.22      4.20 o
  10  -5  11        1.22        2.74      2.75 o
  11  -5  11        3.44        1.84      3.07 o
 -12  -4  11        1.90       -1.51      4.50 o
 -11  -4  11       33.59       38.89      4.73 o
 -10  -4  11        1.53        2.92      3.12 o
  -9  -4  11       12.28       11.90      2.59 o
  -8  -4  11       19.22       22.47      2.42 o
  -7  -4  11        0.01       -0.65      1.60 o
  -6  -4  11       16.82       17.75      2.07 o
  -5  -4  11        4.13        3.10      1.64 o
  -4  -4  11       45.42       41.93      2.38 o
  -3  -4  11      161.87      165.93      4.04 o
  -2  -4  11      428.72      421.41      6.92 o
  -1  -4  11       10.09        9.24      1.06 o
   0  -4  11       41.09       39.01      1.62 o
   1  -4  11      125.77      116.71      2.69 o
   2  -4  11      299.50      285.84      5.51 o
   3  -4  11      423.78      409.17      8.33 o
   4  -4  11      231.98      223.54      5.29 o
   5  -4  11        2.73        3.82      1.36 o
   6  -4  11       10.23        7.26      2.18 o
   7  -4  11       14.91       17.01      3.04 o
   8  -4  11      183.61      208.86      7.60 o
   9  -4  11      101.01      104.17      5.60 o
  10  -4  11        4.03        9.09      4.07 o
  11  -4  11        0.04        1.77      2.81 o
 -12  -3  11        0.56        0.03      4.39 o
 -11  -3  11        0.95       -3.07      3.07 o
 -10  -3  11        1.42        3.48      2.56 o
  -9  -3  11        7.46        3.84      2.11 o
  -8  -3  11        0.65       -1.74      1.74 o
  -7  -3  11       27.83       29.99      2.46 o
  -6  -3  11      117.24      122.59      4.16 o
  -5  -3  11      429.44      426.51      9.06 o
  -4  -3  11       41.89       41.50      2.06 o
  -3  -3  11        2.61        0.03      1.16 o
  -2  -3  11        0.01        0.06      1.02 o
  -1  -3  11       22.66       18.82      1.16 o
   0  -3  11       17.66       13.83      1.20 o
   1  -3  11      100.73       95.89      2.37 o
   2  -3  11       58.74       59.32      1.81 o
   3  -3  11       27.83       31.60      1.73 o
   4  -3  11        5.55        6.21      1.14 o
   5  -3  11        5.09        4.93      1.67 o
   6  -3  11       81.58       83.52      3.83 o
   7  -3  11        4.80        1.18      2.23 o
   8  -3  11        9.18       11.26      2.46 o
   9  -3  11        6.66       10.74      3.29 o
  10  -3  11        0.52       -4.31      5.03 o
 -11  -2  11        0.15       -3.24      7.38 o
 -10  -2  11        4.21       -1.63      2.20 o
  -9  -2  11        2.98        1.90      2.61 o
  -8  -2  11       35.29       37.00      3.23 o
  -7  -2  11        2.91        3.21      1.72 o
  -6  -2  11       59.54       59.88      4.17 o
  -5  -2  11       90.81       87.70      4.80 o
  -4  -2  11       57.63       54.80      2.31 o
  -3  -2  11       21.50       20.67      1.50 o
  -2  -2  11        0.09       -0.12      0.60 o
  -1  -2  11       48.15       48.50      1.54 o
   0  -2  11       24.80       24.40      1.50 o
   1  -2  11       91.19       81.24      3.29 o
   2  -2  11      150.73      128.33      4.24 o
   3  -2  11      250.57      239.79      6.66 o
   4  -2  11       76.34       63.53      3.22 o
   5  -2  11       56.30       56.30      3.43 o
   6  -2  11       24.03       24.66      2.41 o
   7  -2  11        6.72        3.99      3.86 o
   8  -2  11       51.59       65.10      7.19 o
   9  -2  11       18.56       19.73      5.50 o
  10  -2  11        2.45        6.96      5.42 o
 -11  -1  11       24.95       36.26      6.61 o
 -10  -1  11        0.67       -0.22      2.91 o
  -9  -1  11       81.47       83.06      5.87 o
  -8  -1  11        0.63        2.26      1.88 o
  -7  -1  11       93.84       92.33      3.74 o
  -6  -1  11      111.72      111.43      3.91 o
  -5  -1  11      719.17      713.24     13.66 o
  -4  -1  11        0.45        0.68      1.14 o
  -3  -1  11       83.64       83.64      2.86 o
  -2  -1  11       71.76       76.42      2.61 o
  -1  -1  11        3.68        2.04      1.52 o
   0  -1  11      594.65      552.97     12.41 o
   1  -1  11        0.03       -0.28      1.27 o
   2  -1  11      257.68      233.04      6.15 o
   3  -1  11        1.35        0.30      1.47 o
   4  -1  11        1.84       -0.22      1.47 o
   5  -1  11        0.56       -1.34      1.48 o
   6  -1  11       51.85       50.74      3.04 o
   7  -1  11        5.99       -1.43      3.52 o
   8  -1  11        0.46        1.08      4.42 o
   9  -1  11       11.31        5.16      4.81 o
  10  -1  11        9.83        1.19      5.32 o
 -11   0  11        0.09        5.77      5.11 o
 -10   0  11        8.42        8.65      3.33 o
  -9   0  11        7.03        9.32      2.64 o
  -8   0  11        1.35        2.57      2.31 o
  -7   0  11       78.96       97.23      4.57 o
  -6   0  11        2.21        0.52      1.94 o
  -5   0  11       17.84       17.18      1.96 o
  -4   0  11       50.84       49.27      2.41 o
  -3   0  11       13.87       13.19      1.38 o
  -2   0  11        8.69       10.52      1.72 o
  -1   0  11      161.96      165.59      4.87 o
   0   0  11        0.39        0.78      1.49 o
   1   0  11       32.09       32.91      2.02 o
   2   0  11       35.23       28.25      1.91 o
   3   0  11       41.17       36.74      2.21 o
   4   0  11       10.87        7.98      1.57 o
   5   0  11        0.14       -0.62      1.49 o
   6   0  11      190.26      204.54      7.36 o
   7   0  11       14.88       11.00      4.44 o
   8   0  11       53.14       54.81      6.72 o
   9   0  11        4.47        3.17      4.68 o
 -11   1  11        9.64       22.91      5.90 o
 -10   1  11       18.81       18.10      3.77 o
  -9   1  11       44.34       45.68      3.73 o
  -8   1  11        2.97        3.76      2.36 o
  -7   1  11       60.56       57.16      5.29 o
  -6   1  11       11.16        8.01      2.19 o
  -5   1  11       39.92       48.46      2.53 o
  -4   1  11       57.21       52.77      2.89 o
  -3   1  11      475.79      466.78     15.25 o
  -2   1  11       12.86       16.02      2.05 o
  -1   1  11      403.98      389.35      9.15 o
   0   1  11      137.47      121.04      3.75 o
   1   1  11       33.87       33.13      1.99 o
   2   1  11       88.08       90.54      5.17 o
   3   1  11       50.59       48.89      2.40 o
   4   1  11        5.07        2.74      1.41 o
   5   1  11       24.20       27.73      2.19 o
   6   1  11       15.94       22.56      5.71 o
   7   1  11        2.77       -1.83      3.62 o
   8   1  11        0.05        0.82      4.55 o
   9   1  11        2.82        2.01      5.05 o
 -11   2  11        1.46        1.48      4.95 o
 -10   2  11        3.07        2.88      3.20 o
  -9   2  11        0.01       -2.65      2.65 o
  -8   2  11       13.24       12.30      2.49 o
  -7   2  11      133.34      141.03      5.56 o
  -6   2  11        4.99        4.74      1.94 o
  -5   2  11        3.42        3.34      1.49 o
  -4   2  11       95.51      103.58      4.23 o
  -3   2  11      215.61      209.08      7.86 o
  -2   2  11       55.67       51.27      2.74 o
  -1   2  11      637.03      596.74     13.10 o
   0   2  11      127.15      118.44      3.50 o
   1   2  11       69.73       53.11      5.61 o
   2   2  11       71.33       72.69      6.69 o
   3   2  11       35.76       31.70      1.89 o
   4   2  11       86.67       87.81      3.42 o
   5   2  11       19.68       20.42      2.31 o
   6   2  11        1.61        0.79      2.01 o
   7   2  11        1.45        7.09      4.13 o
   8   2  11       27.63       37.98      6.19 o
 -11   3  11        0.29        5.69      3.53 o
 -10   3  11       30.22       38.34      4.59 o
  -9   3  11        1.55       -1.48      2.87 o
  -8   3  11       13.07       19.62      5.36 o
  -7   3  11        0.07       -2.27      2.27 o
  -6   3  11        0.01       -2.05      2.05 o
  -5   3  11      114.41      104.96      5.15 o
  -4   3  11        1.93       -1.17      1.66 o
  -3   3  11      163.54      156.55      4.98 o
  -2   3  11       19.03       13.66      1.70 o
  -1   3  11       21.88       19.99      1.58 o
   0   3  11        1.64        0.98      2.75 o
   1   3  11       11.32       10.42      3.60 o
   2   3  11      103.65      103.93      7.96 o
   3   3  11       12.39       15.77      3.84 o
   4   3  11        6.53        8.12      1.65 o
   5   3  11        3.09        1.28      1.72 o
   6   3  11        4.71        2.41      2.18 o
   7   3  11        0.96        5.29      4.26 o
   8   3  11       21.66       31.98      6.08 o
 -10   4  11        8.93       11.01      3.62 o
  -9   4  11        2.25       -5.25      5.25 o
  -8   4  11       18.35       19.43      3.30 o
  -7   4  11       89.64       91.77      5.55 o
  -6   4  11        7.85        3.70      3.68 o
  -5   4  11        1.91       -2.67      2.67 o
  -4   4  11        6.46        1.34      1.99 o
  -3   4  11        2.73        1.03      1.57 o
  -2   4  11       74.32       77.68      4.68 o
  -1   4  11       13.13       16.54      1.66 o
   0   4  11        0.65       -2.38      2.65 o
   1   4  11        9.98        8.28      3.39 o
   2   4  11        6.42        7.33      3.47 o
   3   4  11       11.26       11.59      3.86 o
   4   4  11       29.91       30.90      2.15 o
   5   4  11       14.39       11.50      2.11 o
   6   4  11       11.38       16.84      2.64 o
   7   4  11        2.39        7.33      4.07 o
 -10   5  11        0.67       -2.43      5.82 o
  -9   5  11        0.04       -0.24      2.90 o
  -8   5  11        2.84        3.28      4.21 o
  -7   5  11        6.54        6.88      4.02 o
  -6   5  11        0.55       -2.12      3.07 o
  -5   5  11        0.98        0.48      2.94 o
  -4   5  11        0.30        0.15      1.86 o
  -3   5  11       24.83       28.12      2.53 o
  -2   5  11       38.79       42.39      2.48 o
  -1   5  11        2.74        1.76      1.10 o
   0   5  11        1.09        3.25      3.20 o
   1   5  11        9.64       12.41      3.94 o
   2   5  11        5.40        5.95      3.41 o
   5   5  11        0.21       -1.38      1.81 o
   6   5  11        7.71        4.77      4.67 o
  -9   6  11        0.47        1.67      4.66 o
  -8   6  11       31.56       42.98      6.24 o
  -7   6  11       18.95       22.54      5.11 o
  -6   6  11        3.18        2.25      3.47 o
  -5   6  11        4.54        2.46      3.33 o
  -4   6  11        2.10       -1.00      2.02 o
  -3   6  11        0.06       -0.49      1.72 o
  -2   6  11        2.19       -0.12      1.46 o
  -1   6  11       80.04       96.55      8.46 o
   0   6  11       44.55       53.51      6.53 o
   1   6  11        7.73       12.11      4.13 o
   5   6  11        2.03        4.84      2.78 o
  -8   7  11        0.36        3.47      4.44 o
  -7   7  11        1.08        1.45      4.31 o
  -6   7  11       16.68       20.13      4.60 o
  -5   7  11       20.77       17.09      4.31 o
  -4   7  11        0.67       -0.56      2.94 o
  -3   7  11       28.52       38.33      2.89 o
  -2   7  11        0.21        1.91      1.66 o
  -6   8  11        0.04        1.72      3.89 o
  -5   8  11       40.68       48.01      5.63 o
  -4   8  11       74.96       73.85      6.51 o
  -3   8  11        5.89        6.53      2.19 o
  -2   8  11        5.65        2.37      2.90 o
  -3   9  11        4.44        1.43      3.07 o
  -2   9  11        0.54        1.56      2.57 o
  -2 -18  12       17.46       25.55      6.82 o
  -1 -18  12       15.47       12.48      2.49 o
   0 -18  12        4.23       -1.14      2.12 o
   1 -18  12        0.57        1.86      2.51 o
   2 -18  12       14.27       16.75      2.43 o
   3 -18  12       57.06       66.16      4.32 o
   4 -18  12        7.27        7.17      2.06 o
   5 -18  12       55.52       55.61      3.11 o
  -4 -17  12       35.40       46.05      7.70 o
  -3 -17  12        5.64        4.19      2.32 o
  -2 -17  12       17.84       24.29      2.98 o
  -1 -17  12       18.33       16.88      2.77 o
   0 -17  12        9.60       10.74      2.05 o
   1 -17  12        1.35        0.13      2.09 o
   2 -17  12       18.30       17.32      2.44 o
   3 -17  12       13.46       13.50      2.26 o
   4 -17  12        0.18       -0.28      1.67 o
   5 -17  12        1.87        0.95      1.71 o
   6 -17  12       19.81       19.61      2.70 o
  -5 -16  12       41.44       46.22      3.58 o
  -4 -16  12        5.07       -0.37      2.31 o
  -3 -16  12       38.03       39.61      2.80 o
  -2 -16  12       24.93       24.96      2.73 o
  -1 -16  12       12.01       11.73      1.91 o
   0 -16  12       33.95       38.37      2.64 o
   1 -16  12        0.87       -0.02      1.86 o
   2 -16  12       15.41       18.30      3.06 o
   3 -16  12       37.61       37.54      2.76 o
   4 -16  12       13.80       15.41      2.19 o
   5 -16  12       17.24       16.61      2.46 o
   6 -16  12        2.34       -1.97      1.97 o
   7 -16  12       24.03       22.91      2.63 o
   8 -16  12       43.64       44.12      7.72 o
  -6 -15  12       37.75       33.47      3.33 o
  -5 -15  12        5.09        1.87      2.63 o
  -4 -15  12        0.61       -0.27      1.86 o
  -3 -15  12        0.18       -0.60      1.63 o
  -2 -15  12        4.41        5.76      1.72 o
  -1 -15  12        1.63        3.69      1.78 o
   0 -15  12        0.39        2.75      1.58 o
   1 -15  12       28.29       30.16      2.49 o
   2 -15  12        0.09       -0.68      1.92 o
   3 -15  12        7.01        5.78      2.10 o
   4 -15  12        7.26        2.21      2.06 o
   5 -15  12        3.34        1.09      1.83 o
   6 -15  12       96.22      113.17      3.60 o
   7 -15  12       24.06       29.36      1.87 o
   8 -15  12        3.57        0.66      3.58 o
  -7 -14  12        3.45       -1.86      1.86 o
  -6 -14  12       17.35       18.00      2.33 o
  -5 -14  12        4.00        1.65      1.85 o
  -4 -14  12       24.72       23.82      2.21 o
  -3 -14  12       22.17       25.37      2.59 o
  -2 -14  12       36.83       40.20      2.37 o
  -1 -14  12        7.83        8.52      1.72 o
   0 -14  12       10.57       14.68      2.54 o
   1 -14  12       71.29       62.75      3.11 o
   2 -14  12       38.70       37.93      2.46 o
   3 -14  12       23.37       21.10      1.79 o
   4 -14  12       12.45       11.52      1.89 o
   5 -14  12       31.14       25.52      1.72 o
   6 -14  12        3.97        4.89      2.30 o
   7 -14  12       12.80       14.57      3.63 o
   8 -14  12       33.15       30.24      4.36 o
   9 -14  12        0.42        2.32      3.25 o
  -8 -13  12        0.13       -1.84      1.84 o
  -7 -13  12        1.91       -1.80      1.80 o
  -6 -13  12        5.06        3.89      1.92 o
  -5 -13  12        0.12       -0.46      1.69 o
  -4 -13  12        0.00        0.98      1.56 o
  -3 -13  12       52.56       60.36      2.81 o
  -2 -13  12        0.18        0.57      1.42 o
  -1 -13  12      108.90      112.72      4.02 o
   0 -13  12       13.12       12.80      1.91 o
   1 -13  12       94.57       96.71      3.01 o
   2 -13  12       12.85       13.83      2.19 o
   3 -13  12       16.80       21.61      1.60 o
   4 -13  12        5.41        4.16      2.23 o
   5 -13  12        3.56        3.55      2.30 o
   6 -13  12       85.14       88.09      9.84 o
   7 -13  12        4.36        5.54      2.92 o
   8 -13  12       11.38       11.92      3.37 o
   9 -13  12        3.17       -0.17      3.11 o
  -8 -12  12        0.02       -1.68      1.81 o
  -7 -12  12        1.35       -0.45      1.81 o
  -6 -12  12      110.54      119.37      5.10 o
  -5 -12  12       17.01       16.04      2.12 o
  -4 -12  12       77.34       77.33      3.05 o
  -3 -12  12        0.06       -0.32      1.51 o
  -2 -12  12       77.52       76.19      2.68 o
  -1 -12  12       44.26       54.74      2.92 o
   0 -12  12        3.62        5.08      1.14 o
   1 -12  12      141.54      136.93      3.22 o
   2 -12  12       10.06        8.72      1.78 o
   3 -12  12      177.04      184.24      6.64 o
   4 -12  12        2.74        0.40      2.22 o
   5 -12  12      190.37      200.73      6.11 o
   6 -12  12       14.88       12.34      2.63 o
   7 -12  12       53.05       50.47      4.42 o
   8 -12  12        1.14       -0.48      2.65 o
   9 -12  12        0.03       -1.01      2.72 o
  10 -12  12       16.68       24.76      5.34 o
  -9 -11  12        0.00       -1.50      1.82 o
  -8 -11  12       60.63       60.28      3.37 o
  -7 -11  12       22.68       26.58      3.40 o
  -6 -11  12        8.52       11.53      2.05 o
  -5 -11  12       18.67       17.89      2.35 o
  -4 -11  12        0.02        0.31      1.73 o
  -3 -11  12        0.68       -1.02      1.02 o
  -2 -11  12       64.30       61.13      2.15 o
  -1 -11  12        0.08       -0.61      0.92 o
   0 -11  12       42.06       43.06      1.81 o
   1 -11  12        0.13       -0.36      1.77 o
   2 -11  12      211.61      214.88      6.12 o
   3 -11  12       46.50       44.11      3.38 o
   4 -11  12       19.28       23.14      3.50 o
   5 -11  12        0.02        1.60      2.16 o
   6 -11  12      100.09      104.26      4.39 o
   7 -11  12        0.63        1.94      2.03 o
   8 -11  12        0.11       -0.02      2.49 o
   9 -11  12        0.27        2.83      3.81 o
  10 -11  12       26.25       28.01      5.42 o
 -10 -10  12       24.14       29.20      6.96 o
  -9 -10  12        0.67        4.48      2.34 o
  -8 -10  12       59.20       60.25      3.74 o
  -7 -10  12        0.92       -1.99      1.99 o
  -6 -10  12       78.22       83.96      2.84 o
  -5 -10  12       16.24       16.59      1.47 o
  -4 -10  12        4.37        2.51      1.08 o
  -3 -10  12       23.47       21.17      1.34 o
  -2 -10  12      115.82      105.03      2.53 o
  -1 -10  12       57.11       73.30      3.60 o
   0 -10  12        3.01        4.34      1.77 o
   1 -10  12       51.49       45.82      2.80 o
   2 -10  12        0.32       -0.43      1.58 o
   3 -10  12       13.72       10.76      2.31 o
   4 -10  12       19.44       14.98      2.50 o
   5 -10  12        3.90        1.22      1.77 o
   6 -10  12       16.46       16.72      2.44 o
   7 -10  12        4.87        9.73      2.15 o
   8 -10  12        0.01       -0.74      2.32 o
   9 -10  12        0.71       -2.72      3.62 o
  10 -10  12      117.79      140.30      9.68 o
 -10  -9  12        0.17       -1.66      1.99 o
  -9  -9  12        3.13        3.76      2.09 o
  -8  -9  12        1.29       -0.57      1.63 o
  -7  -9  12       23.39       24.84      1.79 o
  -6  -9  12       13.97       18.08      1.48 o
  -5  -9  12       10.65        9.20      1.72 o
  -4  -9  12      172.25      156.08      3.26 o
  -3  -9  12       55.58       48.97      2.86 o
  -2  -9  12      124.96      133.69      4.49 o
  -1  -9  12       60.00       74.23      3.39 o
   0  -9  12       12.26       12.91      3.91 o
   1  -9  12       93.66       93.40      3.80 o
   2  -9  12      214.06      231.86      6.13 o
   3  -9  12      113.47       98.66      6.53 o
   4  -9  12        2.26        1.47      1.95 o
   5  -9  12       17.81       16.20      2.08 o
   6  -9  12       30.85       27.97      2.50 o
   7  -9  12       66.18       69.28      5.68 o
   8  -9  12        2.53        3.48      2.50 o
   9  -9  12        2.66        3.88      2.47 o
  10  -9  12        3.59        5.34      4.10 o
 -10  -8  12        0.38       -1.32      1.32 o
  -9  -8  12       21.91       27.93      2.93 o
  -8  -8  12       92.41       90.24      3.11 o
  -7  -8  12       66.21       65.27      2.18 o
  -6  -8  12       44.17       46.30      3.00 o
  -5  -8  12        6.58        2.02      1.83 o
  -4  -8  12        9.97        9.83      2.03 o
  -3  -8  12       27.98       34.44      2.45 o
  -2  -8  12       18.94       31.09      3.33 o
  -1  -8  12       15.31       26.04      2.26 o
   0  -8  12      372.68      364.60      8.21 o
   1  -8  12       72.91       70.33      3.28 o
   2  -8  12      109.26      109.44      3.96 o
   3  -8  12      629.97      601.73     14.15 o
   4  -8  12       32.40       35.94      2.88 o
   5  -8  12        0.61       -1.62      1.62 o
   6  -8  12        1.25       -1.89      1.89 o
   7  -8  12        0.01        0.77      2.10 o
   8  -8  12       17.98       19.76      2.83 o
   9  -8  12        1.18       -0.72      2.98 o
  10  -8  12       72.15       85.28      6.16 o
 -11  -7  12        0.34       -0.50      4.95 o
 -10  -7  12       13.36       11.83      4.00 o
  -9  -7  12       32.43       22.37      4.26 o
  -8  -7  12        3.70        4.26      2.65 o
  -7  -7  12       78.72       79.62      4.41 o
  -6  -7  12        9.09       11.37      2.03 o
  -5  -7  12        5.73        3.95      1.83 o
  -4  -7  12      137.50      143.65      5.12 o
  -3  -7  12       82.23       74.18      3.33 o
  -2  -7  12        0.40        1.49      1.50 o
   0  -7  12       81.64       84.59      3.44 o
   1  -7  12      245.41      254.47      6.23 o
   2  -7  12      169.67      160.50      4.72 o
   3  -7  12       97.23       99.03      4.30 o
   4  -7  12      299.64      295.76      7.01 o
   5  -7  12        8.16       10.52      2.67 o
   6  -7  12       44.18       45.47      3.28 o
   7  -7  12       62.41       50.59      3.44 o
   8  -7  12        5.48        5.08      2.33 o
   9  -7  12       74.11       86.89      5.52 o
  10  -7  12        2.49       -0.86      3.02 o
 -11  -6  12        3.03        4.27      5.63 o
 -10  -6  12        1.66       -2.85      3.17 o
  -9  -6  12        4.81        0.54      3.05 o
  -8  -6  12       30.27       24.50      3.07 o
  -7  -6  12        1.63       -0.54      1.84 o
  -6  -6  12        2.68        0.49      1.71 o
  -5  -6  12       19.12       20.44      2.22 o
  -4  -6  12       66.34       70.38      3.31 o
  -3  -6  12        7.34        8.36      1.71 o
  -2  -6  12       82.65      122.51      5.98 o
   0  -6  12      309.36      291.57      6.04 o
   1  -6  12      637.17      645.98     11.20 o
   2  -6  12       96.40       86.74      3.11 o
   3  -6  12     1022.53     1000.78     20.98 o
   4  -6  12       68.65       69.56      3.62 o
   5  -6  12        9.01       12.28      2.02 o
   6  -6  12       16.37       17.55      2.71 o
   7  -6  12        0.03       -0.77      1.80 o
   8  -6  12       32.62       28.19      2.82 o
   9  -6  12       25.76       30.30      6.22 o
  10  -6  12        1.21       -2.36      2.69 o
 -11  -5  12        2.62       -3.10      3.25 o
 -10  -5  12        5.77        4.36      3.61 o
  -9  -5  12       17.65       15.23      2.87 o
  -8  -5  12        2.07       -0.41      2.97 o
  -7  -5  12      104.65      101.81      4.16 o
  -6  -5  12       27.18       28.20      3.00 o
  -5  -5  12       87.78       89.72      3.67 o
  -4  -5  12       11.43       10.64      1.80 o
  -3  -5  12        0.12       -1.02      1.41 o
  -2  -5  12       59.80       54.57      2.38 o
  -1  -5  12       60.44       50.66      2.26 o
   0  -5  12       47.46       36.53      1.93 o
   1  -5  12        7.40        8.65      1.31 o
   2  -5  12        7.48        5.17      1.29 o
   3  -5  12      122.56      120.33      3.75 o
   4  -5  12       33.89       32.49      2.07 o
   5  -5  12       12.14       13.35      2.01 o
   6  -5  12       29.08       34.90      2.61 o
   7  -5  12        3.62        1.62      1.87 o
   8  -5  12        5.69        4.48      2.52 o
   9  -5  12       65.96       71.79      4.89 o
  10  -5  12        2.47        4.13      2.87 o
 -11  -4  12        0.09       -3.30      3.30 o
 -10  -4  12        7.92        7.64      3.43 o
  -9  -4  12        0.53       -2.24      2.24 o
  -8  -4  12        0.01       -1.48      2.50 o
  -7  -4  12        1.93        3.98      1.88 o
  -6  -4  12       12.43       14.92      2.06 o
  -5  -4  12        5.72        4.84      1.77 o
  -4  -4  12      276.47      270.14      6.48 o
  -3  -4  12      194.95      189.65      7.42 o
  -2  -4  12       34.74       39.09      2.05 o
  -1  -4  12      120.49      123.69      3.85 o
   0  -4  12       13.36        9.60      1.67 o
   1  -4  12       55.09       51.10      2.30 o
   2  -4  12        1.50       -1.06      1.06 o
   3  -4  12       18.14       16.03      1.48 o
   4  -4  12        6.68        6.26      1.32 o
   5  -4  12       31.76       31.85      1.98 o
   6  -4  12       21.53       18.51      2.54 o
   7  -4  12        7.89        7.35      1.89 o
   8  -4  12        5.66        2.41      2.19 o
   9  -4  12       36.13       43.75      7.04 o
  10  -4  12        4.08        0.98      4.97 o
 -11  -3  12       17.89       19.39      6.24 o
 -10  -3  12        5.65        5.54      3.36 o
  -9  -3  12       10.86        6.27      2.22 o
  -8  -3  12       35.18       40.32      2.92 o
  -7  -3  12       23.92       24.37      2.42 o
  -6  -3  12       40.53       43.43      2.72 o
  -5  -3  12        6.55        2.69      1.73 o
  -4  -3  12       41.48       42.39      2.58 o
  -3  -3  12      196.28      195.75      4.48 o
  -2  -3  12       63.48       60.64      2.88 o
  -1  -3  12       30.29       30.35      1.82 o
   0  -3  12      120.05      114.39      3.23 o
   1  -3  12       80.64       80.28      2.51 o
   2  -3  12        5.13        4.22      1.68 o
   3  -3  12       21.26       19.36      2.11 o
   4  -3  12       45.42       49.52      3.01 o
   5  -3  12        1.11       -0.89      1.74 o
   6  -3  12        3.94        2.24      2.57 o
   7  -3  12        0.18       -3.68      3.68 o
   8  -3  12        4.03       -3.28      4.58 o
   9  -3  12        1.40        3.25      4.87 o
  10  -3  12        0.00       -5.03      5.03 o
 -11  -2  12        1.00       -2.01      4.68 o
 -10  -2  12        0.71        1.47      3.06 o
  -9  -2  12        9.17       10.42      3.55 o
  -8  -2  12        0.05       -1.25      2.23 o
  -7  -2  12       10.10        6.64      2.39 o
  -6  -2  12        5.69        3.89      2.30 o
  -5  -2  12      102.98      100.91      6.52 o
  -4  -2  12        6.92        8.46      1.69 o
  -3  -2  12       60.02       62.84      2.71 o
  -2  -2  12       19.41       18.12      1.61 o
  -1  -2  12      182.02      182.96      5.52 o
   0  -2  12       23.10       22.76      2.05 o
   1  -2  12       37.14       29.67      2.19 o
   2  -2  12        6.87        3.43      1.57 o
   3  -2  12      121.68      101.02      3.92 o
   4  -2  12       74.91       78.17      3.61 o
   5  -2  12       21.56       20.84      2.26 o
   6  -2  12       30.82       28.18      3.39 o
   7  -2  12        0.00       -3.44      3.60 o
   8  -2  12        8.04        8.17      4.66 o
   9  -2  12        1.48        4.36      5.03 o
 -11  -1  12        0.99        3.70      5.32 o
 -10  -1  12        6.09        7.69      4.48 o
  -9  -1  12        7.20       11.11      3.90 o
  -8  -1  12       37.34       39.26      3.61 o
  -7  -1  12        4.68        0.51      2.16 o
  -6  -1  12       22.32       25.87      2.67 o
  -5  -1  12       58.68       59.99      4.61 o
  -4  -1  12        2.66        0.65      1.58 o
  -3  -1  12       18.16       16.86      1.56 o
  -2  -1  12        9.62        6.44      1.74 o
  -1  -1  12        0.11       -1.61      2.34 o
   0  -1  12       43.24       36.78      2.57 o
   1  -1  12        4.79        4.15      1.53 o
   2  -1  12      205.58      165.71      5.29 o
   3  -1  12      101.00      102.30      3.87 o
   4  -1  12      218.42      203.60      5.95 o
   5  -1  12       33.24       29.13      2.47 o
   6  -1  12        2.91        4.77      2.25 o
   7  -1  12        0.12       -3.57      3.57 o
   8  -1  12        3.00        7.01      4.76 o
   9  -1  12        4.23        0.93      4.97 o
 -11   0  12        0.02        4.02      5.13 o
 -10   0  12        5.50       -0.49      3.31 o
  -9   0  12        3.32       -0.44      2.95 o
  -8   0  12       14.60       11.55      2.68 o
  -7   0  12        2.63        3.61      2.30 o
  -6   0  12       86.75       84.33      4.22 o
  -5   0  12      114.04      106.85      4.28 o
  -4   0  12        4.35        3.90      1.52 o
  -3   0  12        4.99        5.12      2.83 o
  -2   0  12       80.48       84.18      3.63 o
  -1   0  12       47.23       47.95      2.72 o
   0   0  12       65.09       67.10      2.93 o
   1   0  12       50.99       42.24      2.34 o
   2   0  12       46.67       43.51      2.41 o
   3   0  12       31.03       20.53      2.63 o
   4   0  12        0.08        0.40      1.48 o
   5   0  12        0.48       -0.40      1.57 o
   6   0  12       18.47       16.57      3.72 o
   7   0  12        2.25       -0.56      3.99 o
   8   0  12        0.01        2.01      4.63 o
 -11   1  12        0.83       -0.90      4.81 o
 -10   1  12       15.04       16.20      3.80 o
  -9   1  12        0.60       -1.37      2.94 o
  -8   1  12        6.74        5.37      2.99 o
  -7   1  12        0.89       -2.06      2.08 o
  -6   1  12       82.15       85.66      4.12 o
  -5   1  12       25.72       24.23      2.28 o
  -4   1  12       15.10       17.46      2.24 o
  -3   1  12      194.78      195.07      7.45 o
  -2   1  12        0.06        0.25      1.53 o
  -1   1  12      115.26      123.87      4.09 o
   0   1  12      135.31      145.38      4.31 o
   1   1  12        0.10        0.49      1.25 o
   2   1  12       59.31       57.77      2.57 o
   3   1  12        0.48        0.54      1.26 o
   4   1  12        8.79        6.26      1.93 o
   5   1  12        0.79       -1.73      1.73 o
   6   1  12        0.04       -1.47      2.31 o
   7   1  12        4.16       -0.29      3.99 o
   8   1  12       36.98       40.50      6.24 o
 -10   2  12        5.88        0.91      3.51 o
  -9   2  12       21.54       25.37      3.78 o
  -8   2  12       10.07       12.54      3.19 o
  -7   2  12        0.57       -0.67      2.48 o
  -6   2  12        2.76        0.34      2.62 o
  -5   2  12       74.76       68.06     13.64 o
  -4   2  12        0.13       -1.08      1.71 o
  -3   2  12      103.68      105.64      4.11 o
  -2   2  12        4.51        4.72      1.58 o
  -1   2  12       16.41       16.80      1.72 o
   0   2  12        7.18        7.50      1.31 o
   1   2  12       53.16       48.33      5.82 o
   2   2  12       12.68       10.18      3.81 o
   3   2  12        2.39        2.96      2.50 o
   4   2  12        0.25        0.62      1.48 o
   5   2  12       10.06       13.93      2.18 o
   6   2  12       43.59       53.87      3.65 o
   7   2  12        2.62        1.98      4.10 o
 -10   3  12       18.26       24.96      4.15 o
  -9   3  12        0.44       -2.50      2.94 o
  -8   3  12       57.95       64.93      4.75 o
  -7   3  12       65.07       75.55      7.25 o
  -6   3  12        0.09       -3.04      3.04 o
  -5   3  12       10.63        8.44      2.69 o
  -4   3  12       16.55       13.23      2.11 o
  -3   3  12        4.84        1.57      1.63 o
  -2   3  12        1.29        1.32      1.47 o
  -1   3  12        4.08        3.69      1.30 o
   0   3  12       12.44       14.65      4.18 o
   1   3  12        3.89        3.36      3.28 o
   2   3  12       10.49       11.96      3.91 o
   3   3  12        9.58        3.12      3.36 o
   4   3  12       37.94       39.99      2.58 o
   5   3  12        8.92        9.98      3.45 o
   6   3  12        6.98       10.32      2.46 o
  -9   4  12        0.05        2.67      4.63 o
  -8   4  12       11.68       11.59      4.79 o
  -7   4  12        1.32       -3.70      3.70 o
  -6   4  12        0.01        1.90      3.54 o
  -5   4  12        0.08        0.82      2.99 o
  -4   4  12        0.00        1.34      1.97 o
  -3   4  12       54.78       55.53      3.39 o
  -2   4  12       27.45       30.07      2.10 o
  -1   4  12        1.30        1.08      1.17 o
   0   4  12        0.02        1.67      3.31 o
   1   4  12       13.16       12.78      4.26 o
   2   4  12        1.37        3.09      3.57 o
   5   4  12        4.42        2.12      1.77 o
   6   4  12        1.18        1.68      4.87 o
  -8   5  12        8.26        9.60      4.71 o
  -7   5  12       19.90       19.86      4.84 o
  -6   5  12        0.00        2.06      3.52 o
  -5   5  12        8.66       10.08      3.57 o
  -4   5  12       17.59       17.49      2.59 o
  -3   5  12       40.38       41.60      2.87 o
  -2   5  12       92.92      104.32      4.07 o
  -1   5  12       31.15       32.27      5.53 o
   0   5  12        0.31        1.40      3.89 o
   1   5  12       27.83       28.96      5.48 o
  -7   6  12       11.53       10.13      4.47 o
  -6   6  12        0.03       -3.20      3.54 o
  -5   6  12       55.45       63.91      6.22 o
  -4   6  12        8.38        3.09      3.20 o
  -3   6  12        9.34       10.53      2.17 o
  -2   6  12        1.51        1.39      1.63 o
  -6   7  12       10.02       10.55      4.39 o
  -5   7  12        1.12        6.30      3.76 o
  -4   7  12        8.11        9.10      3.49 o
  -3   7  12        4.29        6.21      2.10 o
  -2   7  12       25.62       27.77      2.26 o
  -1 -18  13        5.14        7.91      2.91 o
   0 -18  13        1.35       -0.12      1.84 o
   1 -18  13        0.64       -1.74      1.74 o
   2 -18  13        0.63       -0.29      1.95 o
   3 -18  13        0.21       -1.83      1.83 o
   4 -18  13        1.72        2.11      1.93 o
  -3 -17  13        0.35        0.58      1.96 o
  -2 -17  13       65.91       77.80      3.77 o
  -1 -17  13        8.06        8.23      2.14 o
   0 -17  13       24.40       23.17      2.73 o
   1 -17  13       21.65       21.60      2.32 o
   2 -17  13        5.30        1.82      1.89 o
   3 -17  13       12.85        8.79      2.80 o
   4 -17  13        0.49       -1.45      1.91 o
   5 -17  13        1.13        0.15      2.35 o
   6 -17  13        0.73        1.21      2.63 o
  -5 -16  13        1.91       -0.87      5.34 o
  -4 -16  13        0.09        0.85      2.63 o
  -3 -16  13        0.18       -1.75      1.75 o
  -2 -16  13       40.72       45.44      2.95 o
  -1 -16  13        3.97        1.45      1.83 o
   0 -16  13       47.15       50.36      2.87 o
   1 -16  13        2.42       -1.51      4.36 o
   2 -16  13        7.87       13.67      2.59 o
   3 -16  13       36.54       39.27      3.32 o
   4 -16  13       13.26       17.67      2.67 o
   5 -16  13        1.00       -1.42      1.42 o
   6 -16  13       22.81       22.06      2.27 o
   7 -16  13        2.53        6.32      5.61 o
  -6 -15  13       19.06       16.30      2.61 o
  -5 -15  13       33.94       34.51      2.74 o
  -4 -15  13        8.89        4.86      2.00 o
  -3 -15  13       64.67       72.81      3.21 o
  -2 -15  13       12.58        9.06      1.86 o
  -1 -15  13       60.49       66.88      4.03 o
   0 -15  13        1.27        2.46      1.80 o
   1 -15  13        7.27        6.31      2.01 o
   2 -15  13        3.93        3.66      1.82 o
   3 -15  13        9.63        9.71      1.59 o
   4 -15  13        0.78       -0.90      1.27 o
   5 -15  13        0.00       -1.34      1.34 o
   6 -15  13       14.20       20.91      4.04 o
   7 -15  13      100.71      127.97     18.05 o
   8 -15  13       76.88      121.62     11.19 o
  -7 -14  13        0.28       -1.83      1.83 o
  -6 -14  13       21.05       25.81      2.56 o
  -5 -14  13        6.31        6.33      2.07 o
  -4 -14  13        1.81       -0.60      1.63 o
  -3 -14  13        0.05       -2.08      2.47 o
  -2 -14  13        8.45        6.42      2.66 o
  -1 -14  13        1.99        2.31      1.74 o
   0 -14  13        3.41        4.17      1.36 o
   1 -14  13       72.89       80.56      2.80 o
   2 -14  13       17.52       18.35      1.53 o
   3 -14  13      108.04       95.25      3.04 o
   4 -14  13       13.72        9.28      4.60 o
   5 -14  13        1.14       -1.63      2.68 o
   6 -14  13       34.00       39.87      4.33 o
   7 -14  13       38.81       58.19      5.11 o
   8 -14  13        9.47       11.25      7.05 o
  -7 -13  13        6.26        6.03      2.22 o
  -6 -13  13       27.85       25.65      2.47 o
  -5 -13  13       13.75       11.16      2.42 o
  -4 -13  13       76.16       89.22      3.82 o
  -3 -13  13        6.02        4.17      1.83 o
  -2 -13  13      164.84      176.30      5.14 o
  -1 -13  13       45.56       48.12      2.33 o
   0 -13  13       79.70       85.67      2.83 o
   1 -13  13       21.60       20.00      1.39 o
   2 -13  13       15.07       10.17      1.28 o
   3 -13  13       22.99       21.96      3.71 o
   4 -13  13       22.68       18.81      3.73 o
   5 -13  13        8.43        6.69      2.90 o
   6 -13  13        6.61       11.68      3.16 o
   7 -13  13        1.62        3.61      2.99 o
[truncated: 71,692 more chars]
